# Supplementary material for: Pesticide Surveillance in Fruits and Vegetables from Romanian Supply: A Data-Driven Approach
Source: J Xenobiot. 2025 Jul 2;15(4):104. doi: 10.3390/jox15040104 (PMC12285958; doi:10.3390/jox15040104)
Supplement: Supplementary file 1 [file jox-15-00104-s001.zip]

Archive with 2 entries (2 files):
- Supplementary Material_S1.xlsx
- Supplementary Material_S2.pdf
