# Supplementary material for: Pesticide Surveillance in Fruits and Vegetables from Romanian Supply: A Data-Driven Approach
Source: J Xenobiot. 2025 Jul 2;15(4):104. doi: 10.3390/jox15040104 (PMC12285958; doi:10.3390/jox15040104)
Supplement: Supplementary file 1 [file jox-15-00104-s001.zip › Supplementary Material_S1.xlsx]

## Sheet: Samples and screened pesticides
Product Name	Product Type	Country	Continent	Acetamiprid	Azoxystrobin	Boscalid	Bupirimate	Buprofezin	Carbendazim	Clofentezin	Clothianidin	Cymoxanil	Cyprodinil	Diflubenzuron	Difenoconazole	Dimethoate	Dimethomorph<br> (sum of isomers)	Etofenprox	Fenhexamid	Fenoxycarb	Fenpyroximate	Flutriafol	Hexythiazox	Imazalil	Imidacloprid	Indoxacarb	Isoprothiolane	Linuron	Lufenuron (sum of isomers)	Mandipropamid	Metalaxyl and Metalaxyl M	Methoxyfenozide	Ometoate	Penconazol	Pirimicarb	Propargite	Propiconazole (sum of isomers)	Pyraclostrobin	Pyrimethanil	Pyriproxyfen	Tau-Fluvalinate	Tebufenozide	Tebufenpyrad	Thiacloprid	Thiamethoxam	Thiophanate-Methyl	Trifloxystrobin
PEPPER	Vegetable	ALBANIA	EUROPE - not EU	0.018	0	0	0	0	0	0	0	0	0	0	0	0	0	0	0	0	0	0	0	0	0	0	0	0	0	0	0	0	0	0	0	0	0	0	0	0	0	0	0	0	0	0	0
PEPPER	Vegetable	ALBANIA	EUROPE - not EU	0	0	0	0	0	0	0	0	0	0	0	0	0	0	0	0	0	0	0	0.064	0	0	0	0	0	0	0	0	0	0	0	0	0	0	0	0.025	0.26	0	0	0	0	0	0	0
PEPPER	Vegetable	GREECE	EUROPE - EU	0	0	0.013	0	0	0	0	0	0	0	0	0	0	0	0	0	0	0	0	0.011	0	0	0	0	0	0	0	0	0	0	0	0	0	0	0	0	0.032	0	0	0	0	0	0	0
PEPPER	Vegetable	MACEDONIA	EUROPE - not EU	0	0	0	0	0	0	0	0	0	0.018	0	0	0	0	0	0	0	0	0	0	0	0	0	0	0	0	0	0	0	0	0	0	0	0	0	0	0.017	0	0	0	0	0	0	0
PEPPER	Vegetable	NETHERLANDS	EUROPE - EU	0	0.131	0.134	0	0	0	0	0	0	0	0	0.038	0	0	0	0	0	0	0	0.02	0	0	0	0	0	0	0	0	0	0	0	0	0	0	0.043	0	0.047	0	0	0	0	0	0	0
PEPPER	Vegetable	NETHERLANDS	EUROPE - EU	0.126	0.083	0.594	0	0	0	0	0	0	0	0	0	0	0	0	0	0	0	0	0	0	0	0	0	0	0	0	0	0	0	0	0	0	0	0.397	0	0	0	0	0	0	0	0	0
PEPPER	Vegetable	NETHERLANDS	EUROPE - EU	0	0	0	0	0	0	0	0	0	0	0	0	0	0	0	0	0	0	0	0.015	0	0	0	0	0	0	0	0	0.037	0	0	0	0	0	0	0	0.02	0	0	0	0	0	0	0
PEPPER	Vegetable	NETHERLANDS	EUROPE - EU	0.04	0.024	0	0	0	0	0	0	0	0	0	0	0	0	0	0	0	0	0.035	0	0	0	0	0	0	0	0	0	0	0	0	0	0	0	0	0	0	0	0	0	0	0	0	0
PEPPER	Vegetable	NETHERLANDS	EUROPE - EU	0.032	0	0	0	0	0	0	0	0	0	0	0	0	0	0	0	0	0	0	0	0	0	0.038	0	0	0	0	0	0	0	0	0	0	0	0	0	0.042	0	0	0	0	0	0	0
PEPPER	Vegetable	NETHERLANDS	EUROPE - EU	0	0.071	0.183	0	0	0	0	0	0	0	0	0.071	0	0	0	0	0	0	0	0	0	0	0	0	0	0	0	0	0	0	0	0.014	0	0	0.101	0	0	0	0	0	0	0	0	0
PEPPER	Vegetable	SERBIA	EUROPE - not EU	0	0	0.017	0	0	0	0	0	0	0	0	0	0	0	0	0	0	0	0	0	0	0	0	0	0	0	0	0	0	0	0	0	0	0	0	0	0	0	0	0	0	0	0	0
PEPPER	Vegetable	TURKEY	EUROPE - not EU	0	0	0.164	0	0	0	0	0	0	0	0	0	0	0	0	0.015	0	0	0	0	0	0	0	0	0	0	0	0	0	0	0	0	0	0	0	0	0	0	0	0	0	0	0	0
PEPPER	Vegetable	TURKEY	EUROPE - not EU	0	0	0	0	0	0	0	0	0	0	0	0.041	0	0	0	0	0	0	0	0	0	0	0	0	0	0	0	0	0	0	0	0	0	0	0	0	0	0	0	0	0	0	0	0.019
PEPPER	Vegetable	TURKEY	EUROPE - not EU	0.011	0	0	0	0	0	0	0	0	0	0	0	0	0	0	0	0	0	0	0	0	0	0	0	0	0	0	0	0	0	0	0	0	0	0	0	0	0	0	0	0	0	0	0
PEPPER	Vegetable	TURKEY	EUROPE - not EU	0	0	0	0	0	0	0	0	0	0	0	0	0	0	0	0	0	0	0	0	0	0	0	0	0	0	0	0	0	0	0	0	0	0	0	0	0	0	0	0	0	0	0	0.015
PEPPER	Vegetable	TURKEY	EUROPE - not EU	0	0	0	0	0	0	0	0	0	0	0	0	0	0	0	0	0	0	0	0	0	0	0	0	0	0	0	0	0	0	0	0	0	0	0	0	0.076	0	0	0	0	0	0	0
PEPPER	Vegetable	TURKEY	EUROPE - not EU	0	0	0	0	0	0	0	0	0	0	0	0	0	0	0	0	0	0	0	0	0	0	0	0	0	0	0	0	0	0	0	0	0	0	0	0.013	0.014	0	0	0	0	0	0	0
PEPPER	Vegetable	TURKEY	EUROPE - not EU	0.017	0	0	0	0	0	0	0	0	0	0	0	0	0	0	0	0	0	0	0	0	0	0	0	0	0	0	0	0	0	0	0	0	0	0	0	0	0	0	0	0	0	0	0
PEPPER	Vegetable	TURKEY	EUROPE - not EU	0	0	0	0	0	0	0	0	0	0	0	0	0	0	0	0	0	0	0	0.044	0	0	0	0	0	0	0	0	0	0	0	0	0	0	0	0	0	0	0	0	0	0	0	0
PEPPER	Vegetable	TURKEY	EUROPE - not EU	0	0.012	0.462	0	0	0	0	0	0	0	0	0	0	0	0	0	0	0	0	0.041	0	0	0	0	0	0	0	0	0	0	0	0	0	0	0.185	0	0.093	0	0	0	0	0	0	0
PEPPER	Vegetable	TURKEY	EUROPE - not EU	0	0	0	0	0	0	0	0	0	0	0	0	0	0	0	0	0	0	0	0	0	0	0	0	0	0	0	0	0	0	0	0	0	0	0	0	0.113	0	0	0	0	0	0	0
PEPPER	Vegetable	TURKEY	EUROPE - not EU	0	0	0.348	0	0	0	0	0	0	0	0	0	0	0	0	0	0	0	0	0	0	0	0	0	0	0	0	0	0	0	0	0	0	0	0.164	0	0.032	0	0	0	0	0	0	0
PEPPER	Vegetable	TURKEY	EUROPE - not EU	0.046	0	0	0	0	0	0	0	0	0	0	0	0	0	0	0	0	0	0	0	0	0	0	0	0	0	0	0	0	0	0	0.027	0	0	0	0	0.075	0	0	0	0	0	0	0
PEPPER	Vegetable	TURKEY	EUROPE - not EU	0	0.096	0.159	0	0	0	0	0	0	0	0	0	0	0	0	0	0	0	0	0	0	0	0	0	0	0	0	0	0	0	0	0	0	0	0.032	0.016	0.016	0	0	0	0	0	0	0
PEPPER	Vegetable	TURKEY	EUROPE - not EU	0	0	0	0.225	0	0	0	0	0	0	0	0	0	0	0	0	0	0	0	0	0	0	0	0	0	0	0	0	0	0	0	0	0	0	0	0	0.08	0	0	0	0	0	0	0
PEPPER	Vegetable	TURKEY	EUROPE - not EU	0.339	0	0	0	0	0	0	0	0	0	0	0	0	0	0	0	0	0	0	0	0	0	0	0	0	0	0	0	0	0	0	0	0	0	0	0	0	0	0	0	0	0	0	0
PEPPER	Vegetable	TURKEY	EUROPE - not EU	0	0	0	0	0	0	0	0	0	0	0	0	0	0.029	0	0	0	0	0	0	0	0.028	0	0	0	0	0	0.029	0	0	0	0	0	0	0.075	0	0	0	0	0	0	0	0	0
PEPPER	Vegetable	TURKEY	EUROPE - not EU	0.076	0	0	0	0	0	0	0	0	0	0	0	0	0	0	0	0	0	0	0	0	0.142	0	0	0	0	0	0	0	0	0	0	0	0	0	0	0	0	0	0	0	0	0	0
PEPPER	Vegetable	TURKEY	EUROPE - not EU	0.015	0	0	0	0	0	0	0	0	0	0	0	0	0	0	0	0	0	0	0	0	0.014	0	0	0	0	0	0	0	0	0	0	0	0	0	0	0	0	0	0	0	0	0	0
PEPPER	Vegetable	TURKEY	EUROPE - not EU	0	0	0	0	0	0	0	0	0	0	0	0	0	0	0	0	0	0	0	0.024	0	0	0	0	0	0	0	0	0	0	0	0	0	0	0	0	0	0	0	0	0	0	0	0
BANANA	Fruit	FRENCH ANTILLES	NORTH AMERICA	0	0.101	0	0	0	0	0	0	0	0	0	0	0	0	0	0	0	0	0	0	0	0	0	0	0	0	0	0	0	0	0	0	0	0	0	0	0	0	0	0	0	0	0	0
BANANA	Fruit	CÔTE D'IVOIRE	AFRICA	0	0.37	0	0	0	0	0	0	0	0	0	0	0	0	0	0	0	0	0	0	0	0	0	0	0	0	0	0	0	0	0	0	0	0	0	0	0.031	0	0	0	0	0	0	0
BANANA	Fruit	COLUMBIA	SOUTH AMERICA	0	0.121	0	0	0	0	0	0	0	0	0	0	0	0	0	0	0	0	0	0	0	0	0	0	0	0	0	0	0	0	0	0	0	0	0	0	0	0	0	0	0	0	0	0
BANANA	Fruit	COLUMBIA	SOUTH AMERICA	0	0.143	0	0	0	0	0	0	0	0	0	0	0	0	0	0	0	0	0	0	0	0.022	0	0	0	0	0	0	0	0	0	0	0	0	0	0	0.04	0	0	0	0	0	0	0
BANANA	Fruit	COLUMBIA	SOUTH AMERICA	0	0.142	0	0	0	0	0	0	0	0	0	0	0	0	0	0	0	0	0	0	0	0	0	0	0	0	0	0	0	0	0	0	0	0	0	0	0	0	0	0	0	0	0	0
BANANA	Fruit	COLUMBIA	SOUTH AMERICA	0	0.053	0	0	0	0	0	0	0	0	0	0	0	0	0	0	0	0	0	0	0	0	0	0	0	0	0	0	0	0	0	0	0	0	0	0	0	0	0	0	0	0	0	0
BANANA	Fruit	COLUMBIA	SOUTH AMERICA	0	0.013	0	0	0	0	0	0	0	0	0	0	0	0	0	0	0	0	0	0	0	0	0	0	0	0	0	0	0	0	0	0	0	0	0	0	0	0	0	0	0	0	0	0
BANANA	Fruit	COLUMBIA	SOUTH AMERICA	0	0.049	0	0	0	0	0	0	0	0	0	0	0	0	0	0	0	0	0	0	0	0	0	0	0	0	0	0	0	0	0	0	0	0	0	0	0	0	0	0	0	0	0	0
BANANA	Fruit	COLUMBIA	SOUTH AMERICA	0	0.158	0	0	0	0	0	0	0	0	0	0	0	0	0	0	0	0	0	0	0	0	0	0	0	0	0	0	0	0	0	0	0	0	0	0	0	0	0	0	0	0	0	0
BANANA	Fruit	COLUMBIA	SOUTH AMERICA	0	0.142	0	0	0	0	0	0	0	0	0	0	0	0	0	0	0	0	0	0	0	0	0	0	0	0	0	0	0	0	0	0	0	0	0	0	0.168	0	0	0	0	0	0	0
BANANA	Fruit	COLUMBIA	SOUTH AMERICA	0	0.043	0	0	0	0	0	0	0	0	0	0	0	0	0	0	0	0	0	0	0	0	0	0	0	0	0	0	0	0	0	0	0	0	0	0	0	0	0	0	0	0	0	0
BANANA	Fruit	COLUMBIA	SOUTH AMERICA	0	0.286	0	0	0	0	0	0	0	0	0	0	0	0	0	0	0	0	0	0	0	0	0	0	0	0	0	0	0	0	0	0	0	0	0	0	0	0	0	0	0	0	0	0
BANANA	Fruit	COLUMBIA	SOUTH AMERICA	0	0.239	0	0	0	0	0	0	0	0	0	0	0	0	0	0	0	0	0	0	0	0	0	0	0	0	0	0	0	0	0	0	0	0	0	0	0	0	0	0	0	0	0	0
BANANA	Fruit	COLUMBIA	SOUTH AMERICA	0	0.065	0	0	0	0	0	0	0	0	0	0	0	0	0	0	0	0	0	0	0	0	0	0	0	0	0	0	0	0	0	0	0	0	0	0	0	0	0	0	0	0	0	0
BANANA	Fruit	COLUMBIA	SOUTH AMERICA	0	0.048	0	0	0	0	0	0	0	0	0	0	0	0	0	0	0	0	0	0	0	0	0	0	0	0	0	0	0	0	0	0	0	0	0	0	0	0	0	0	0	0	0	0
BANANA	Fruit	COLUMBIA	SOUTH AMERICA	0	0	0	0	0	0	0	0	0	0	0	0	0	0	0	0	0	0	0	0	0.281	0	0	0	0	0	0	0	0	0	0	0	0	0	0	0	0	0	0	0	0	0	0	0
BANANA	Fruit	COSTA RICA	NORTH AMERICA	0	0.113	0	0	0	0	0	0	0	0	0	0	0	0	0	0	0	0	0	0	0	0	0	0	0	0	0	0	0	0	0	0	0	0	0	0	0	0	0	0	0	0	0	0
BANANA	Fruit	COSTA RICA	NORTH AMERICA	0	0	0	0	0	0	0	0	0	0	0	0	0	0	0	0	0	0	0	0	0.275	0	0	0	0	0	0	0	0	0	0	0	0	0	0	0	0	0	0	0	0	0	0	0
BANANA	Fruit	COSTA RICA	NORTH AMERICA	0	0	0	0	0	0	0	0	0	0	0	0	0	0	0	0	0	0	0	0	0.182	0	0	0	0	0	0	0	0	0	0	0	0	0	0	0	0	0	0	0	0	0	0	0
BANANA	Fruit	COSTA RICA	NORTH AMERICA	0	0.102	0	0	0	0	0	0	0	0	0	0	0	0	0	0	0	0	0	0	0	0	0	0	0	0	0	0	0	0	0	0	0	0	0	0	0	0	0	0	0	0	0	0
BANANA	Fruit	COSTA RICA	NORTH AMERICA	0	0.172	0	0	0	0	0	0	0	0	0	0	0	0	0	0	0	0	0	0	0	0	0	0	0	0	0	0	0	0	0	0	0	0	0	0	0	0	0	0	0	0	0	0
BANANA	Fruit	COSTA RICA	NORTH AMERICA	0	0.256	0	0	0	0	0	0	0	0	0	0	0	0	0	0	0	0	0	0	0	0	0	0	0	0	0	0	0	0	0	0	0	0	0	0	0	0	0	0	0	0	0	0
BANANA	Fruit	COSTA RICA	NORTH AMERICA	0	0.157	0	0	0	0	0	0	0	0	0	0	0	0	0	0	0	0	0	0	0	0	0	0	0	0	0	0	0	0	0	0	0	0	0	0	0	0	0	0	0	0	0	0
BANANA	Fruit	COSTA RICA	NORTH AMERICA	0	0.16	0	0	0	0	0	0	0	0	0	0	0	0	0	0	0	0	0	0	0	0	0	0	0	0	0	0	0	0	0	0	0	0	0	0	0	0	0	0	0	0	0	0
BANANA	Fruit	COSTA RICA	NORTH AMERICA	0	0.132	0	0	0	0	0	0	0	0	0	0	0	0	0	0	0	0	0	0	0.183	0	0	0	0	0	0	0	0	0	0	0	0	0	0	0	0	0	0	0	0	0	0	0
BANANA	Fruit	COSTA RICA	NORTH AMERICA	0	0.141	0	0	0	0	0	0	0	0	0	0	0	0	0	0	0	0	0	0	0	0	0	0	0	0	0	0	0	0	0	0	0	0	0	0	0	0	0	0	0	0	0	0
BANANA	Fruit	COSTA RICA	NORTH AMERICA	0	0	0	0	0	0	0	0	0	0	0	0	0	0	0	0	0	0	0	0	0.242	0	0	0	0	0	0	0	0	0	0	0	0	0	0	0	0	0	0	0	0	0	0	0
BANANA	Fruit	COSTA RICA	NORTH AMERICA	0	0	0	0	0	0	0	0	0	0	0	0	0	0	0	0	0	0	0	0	0.326	0	0	0	0	0	0	0	0	0	0	0	0	0	0	0	0	0	0	0	0	0	0	0
BANANA	Fruit	COSTA RICA	NORTH AMERICA	0	0	0	0	0	0	0	0	0	0	0	0	0	0	0	0	0	0	0	0	0.167	0	0	0	0	0	0	0	0	0	0	0	0	0	0	0	0	0	0	0	0	0	0	0
BANANA	Fruit	COSTA RICA	NORTH AMERICA	0	0	0	0	0	0	0	0	0	0	0	0	0	0	0	0	0	0	0	0	0.06	0	0	0	0	0	0	0	0	0	0	0	0	0	0	0	0	0	0	0	0	0	0	0
BANANA	Fruit	COSTA RICA	NORTH AMERICA	0	0	0	0	0	0	0	0	0	0	0	0	0	0	0	0	0	0	0	0	0.087	0	0	0	0	0	0	0	0	0	0	0	0	0	0	0	0	0	0	0	0	0	0	0
BANANA	Fruit	COSTA RICA	NORTH AMERICA	0	0.091	0	0	0	0	0	0	0	0	0	0	0	0	0	0	0	0	0	0	0	0	0	0	0	0	0	0	0	0	0	0	0	0	0	0	0	0	0	0	0	0	0	0
BANANA	Fruit	COSTA RICA	NORTH AMERICA	0	0.043	0	0	0	0	0	0	0	0	0	0	0	0	0	0	0	0	0	0	0	0	0	0	0	0	0	0	0	0	0	0	0	0	0	0	0	0	0	0	0	0	0	0
BANANA	Fruit	COSTA RICA	NORTH AMERICA	0	0.045	0	0	0	0	0	0	0	0	0	0	0	0	0	0	0	0	0	0	0	0	0	0	0	0	0	0	0	0	0	0	0	0	0	0	0	0	0	0	0	0	0	0
BANANA	Fruit	COSTA RICA	NORTH AMERICA	0	0.04	0	0	0	0	0	0	0	0	0	0	0	0	0	0	0	0	0	0	0	0	0	0	0	0	0	0	0	0	0	0	0	0	0	0	0	0	0	0	0	0	0	0
BANANA	Fruit	COSTA RICA	NORTH AMERICA	0	0.091	0	0	0	0	0	0	0	0	0	0	0	0	0	0	0	0	0	0	0	0	0	0	0	0	0	0	0	0	0	0	0	0	0	0	0	0	0	0	0	0	0	0
BANANA	Fruit	COSTA RICA	NORTH AMERICA	0	0.334	0	0	0	0	0	0	0	0	0	0	0	0	0	0	0	0	0	0	0	0	0	0	0	0	0	0	0	0	0	0	0	0	0	0	0.13	0	0	0	0	0	0	0
BANANA	Fruit	COSTA RICA	NORTH AMERICA	0	0.378	0	0	0	0	0	0	0	0	0	0	0	0	0	0	0	0	0	0	0	0	0	0	0	0	0	0	0	0	0	0	0	0	0	0	0	0	0	0	0	0	0	0
BANANA	Fruit	COSTA RICA	NORTH AMERICA	0	0.239	0	0	0	0	0	0	0	0	0	0	0	0	0	0	0	0	0	0	0	0	0	0	0	0	0	0	0	0	0	0	0	0	0	0	0	0	0	0	0	0	0	0
BANANA	Fruit	COSTA RICA	NORTH AMERICA	0	0.089	0	0	0	0	0	0	0	0	0	0	0	0	0	0	0	0	0	0	0	0	0	0	0	0	0	0	0	0	0	0	0	0	0	0	0.031	0	0	0	0	0	0	0
BANANA	Fruit	COSTA RICA	NORTH AMERICA	0	0.28	0	0	0	0	0	0	0	0	0	0.021	0	0	0	0	0	0	0	0	0	0	0	0	0	0	0	0	0	0	0	0	0	0	0	0	0	0	0	0	0	0	0	0
BANANA	Fruit	ECUADOR	SOUTH AMERICA	0	0.281	0	0	0	0	0	0	0	0	0	0	0	0	0	0	0	0	0	0	0	0	0	0	0	0	0	0	0	0	0	0	0	0	0	0	0.028	0	0	0	0	0	0	0
BANANA	Fruit	ECUADOR	SOUTH AMERICA	0	0.182	0	0	0	0	0	0	0	0	0	0	0	0	0	0	0	0	0	0	0	0	0	0	0	0	0	0	0	0	0	0	0	0	0	0	0.08	0	0	0	0	0	0	0
BANANA	Fruit	ECUADOR	SOUTH AMERICA	0	0.186	0	0	0	0	0	0	0	0	0	0	0	0	0	0	0	0	0	0	0	0	0	0	0	0	0	0	0	0	0	0	0	0	0	0	0.049	0	0	0	0	0	0	0
BANANA	Fruit	ECUADOR	SOUTH AMERICA	0	0.074	0	0	0	0	0	0	0	0	0	0	0	0	0	0	0	0	0	0	0	0	0	0	0	0	0	0	0	0	0	0	0	0	0	0	0.209	0	0	0	0	0	0	0
BANANA	Fruit	ECUADOR	SOUTH AMERICA	0	0.039	0	0	0	0	0	0	0	0	0	0	0	0	0	0	0	0	0	0	0	0	0	0	0	0	0	0	0	0	0	0	0	0	0	0	0.154	0	0	0	0	0	0	0
BANANA	Fruit	ECUADOR	SOUTH AMERICA	0	0.532	0	0	0	0	0	0	0	0	0	0	0	0	0	0	0	0	0	0	0	0	0	0	0	0	0	0	0	0	0	0	0	0	0	0	0	0	0	0	0	0	0	0
BANANA	Fruit	ECUADOR	SOUTH AMERICA	0	0.521	0	0	0	0	0	0	0	0	0	0	0	0	0	0	0	0	0	0	0	0	0	0	0	0	0	0	0	0	0	0	0	0	0	0	0	0	0	0	0	0	0	0
BANANA	Fruit	ECUADOR	SOUTH AMERICA	0	0.09	0.107	0	0	0	0	0	0	0	0	0	0	0	0	0	0	0	0	0	0	0	0	0	0	0	0	0	0	0	0	0	0	0	0	0	0	0	0	0	0	0	0	0
BANANA	Fruit	ECUADOR	SOUTH AMERICA	0	0.102	0	0	0	0	0	0	0	0	0	0	0	0	0	0	0	0	0	0	0	0	0	0	0	0	0	0	0	0	0	0	0	0	0	0	0	0	0	0	0	0	0	0
BANANA	Fruit	ECUADOR	SOUTH AMERICA	0	0.137	0	0	0	0	0	0	0	0	0	0	0	0	0	0	0	0	0	0	0	0	0	0	0	0	0	0	0	0	0	0	0	0	0	0	0.083	0	0	0	0	0	0	0
BANANA	Fruit	ECUADOR	SOUTH AMERICA	0	0.11	0	0	0	0	0	0	0	0	0	0	0	0	0	0	0	0	0	0	0	0	0	0	0	0	0	0	0	0	0	0	0	0	0	0	0.111	0	0	0	0	0	0	0
BANANA	Fruit	ECUADOR	SOUTH AMERICA	0	0.164	0	0	0	0	0	0	0	0	0	0	0	0	0	0	0	0	0	0	0	0	0	0	0	0	0	0	0	0	0	0	0	0	0	0	0	0	0	0	0	0	0	0
BANANA	Fruit	ECUADOR	SOUTH AMERICA	0	0.419	0	0	0	0	0	0	0	0	0	0	0	0	0	0	0	0	0	0	0	0	0	0	0	0	0	0	0	0	0	0	0	0	0	0	0.103	0	0	0	0	0	0	0
BANANA	Fruit	ECUADOR	SOUTH AMERICA	0	0.465	0	0	0	0	0	0	0	0	0	0	0	0	0	0	0	0	0	0	0	0	0	0	0	0	0	0	0	0	0	0	0	0	0	0	0.155	0	0	0	0	0	0	0
BANANA	Fruit	ECUADOR	SOUTH AMERICA	0	0.029	0	0	0	0	0	0	0	0	0	0	0	0	0	0	0	0	0	0	0	0	0	0	0	0	0	0	0	0	0	0	0	0	0	0	0	0	0	0	0	0	0	0
BANANA	Fruit	ECUADOR	SOUTH AMERICA	0	0.364	0	0	0	0	0	0	0	0	0	0	0	0	0	0	0	0	0	0	0	0	0	0	0	0	0	0	0	0	0	0	0	0	0	0	0.173	0	0	0	0	0	0	0
BANANA	Fruit	ECUADOR	SOUTH AMERICA	0	0.142	0	0	0	0	0	0	0	0	0	0	0	0	0	0	0	0	0	0	0	0	0	0	0	0	0	0	0	0	0	0	0	0	0	0	0	0	0	0	0	0	0	0
BANANA	Fruit	ECUADOR	SOUTH AMERICA	0	0.096	0	0	0	0	0	0	0	0	0	0	0	0	0	0	0	0	0	0	0	0	0	0	0	0	0	0	0	0	0	0	0	0	0	0	0	0	0	0	0	0	0	0
BANANA	Fruit	ECUADOR	SOUTH AMERICA	0	0.403	0	0	0	0	0	0	0	0	0	0	0	0	0	0	0	0	0	0	0.326	0	0	0	0	0	0	0	0	0	0	0	0	0	0	0	0	0	0	0	0	0	0	0
BANANA	Fruit	ECUADOR	SOUTH AMERICA	0	0.092	0	0	0	0	0	0	0	0	0	0	0	0	0	0	0	0	0	0	0	0	0	0	0	0	0	0	0	0	0	0	0	0	0	0	0	0	0	0	0	0	0	0
BANANA	Fruit	ECUADOR	SOUTH AMERICA	0	0	0	0	0	0	0	0	0	0	0	0	0	0	0	0	0	0	0	0	0.25	0	0	0	0	0	0	0	0	0	0	0	0	0	0	0	0	0	0	0	0	0	0	0
BANANA	Fruit	ECUADOR	SOUTH AMERICA	0	0.274	0	0	0	0	0	0	0	0	0	0	0	0	0	0	0	0	0	0	0	0	0	0	0	0	0	0	0	0	0	0	0	0	0	0	0	0	0	0	0	0	0	0
BANANA	Fruit	ECUADOR	SOUTH AMERICA	0	0.028	0	0	0	0	0	0	0	0	0	0	0	0	0	0	0	0	0	0	0	0	0	0	0	0	0	0	0	0	0	0	0	0	0	0	0	0	0	0	0	0	0	0
BANANA	Fruit	ECUADOR	SOUTH AMERICA	0	0.023	0	0	0	0	0	0	0	0	0	0	0	0	0	0	0	0	0	0	0	0	0	0	0	0	0	0	0	0	0	0	0	0	0	0	0	0	0	0	0	0	0	0
BANANA	Fruit	ECUADOR	SOUTH AMERICA	0	0	0	0	0	0	0	0	0	0	0	0	0	0	0	0	0	0	0	0	0.015	0	0	0	0	0	0	0	0	0	0	0	0	0	0	0	0	0	0	0	0	0	0	0
BANANA	Fruit	ECUADOR	SOUTH AMERICA	0	0	0	0	0	0	0	0	0	0	0	0	0	0	0	0	0	0	0	0	0.014	0	0	0	0	0	0	0	0	0	0	0	0	0	0	0	0	0	0	0	0	0	0	0
BANANA	Fruit	ECUADOR	SOUTH AMERICA	0	0	0	0	0	0	0	0	0	0	0	0	0	0	0	0	0	0	0	0	0.018	0	0	0	0	0	0	0	0	0	0	0	0	0	0	0	0	0	0	0	0	0	0	0
BANANA	Fruit	ECUADOR	SOUTH AMERICA	0	0	0	0	0	0	0	0	0	0	0	0	0	0	0	0	0	0	0	0	0.018	0	0	0	0	0	0	0	0	0	0	0	0	0	0	0	0	0	0	0	0	0	0	0
BANANA	Fruit	ECUADOR	SOUTH AMERICA	0	0.154	0	0	0	0	0	0	0	0	0	0	0	0	0	0	0	0	0	0	0	0	0	0	0	0	0	0	0	0	0	0	0	0	0	0	0.095	0	0	0	0	0	0	0
BANANA	Fruit	ECUADOR	SOUTH AMERICA	0	0.18	0	0	0	0	0	0	0	0	0	0	0	0	0	0	0	0	0	0	0	0	0	0	0	0	0	0	0	0	0	0	0	0	0	0	0.088	0	0	0	0	0	0	0
BANANA	Fruit	ECUADOR	SOUTH AMERICA	0	0.153	0	0	0	0	0	0	0	0	0	0	0	0	0	0	0	0	0	0	0	0	0	0	0	0	0	0	0	0	0	0	0	0	0	0	0	0	0	0	0	0	0	0
BANANA	Fruit	ECUADOR	SOUTH AMERICA	0	0	0	0	0	0	0	0	0	0	0	0	0	0	0	0	0	0	0	0	0.393	0	0	0	0	0	0	0	0	0	0	0	0	0	0	0	0	0	0	0	0	0	0	0
BANANA	Fruit	ECUADOR	SOUTH AMERICA	0	0	0.014	0	0	0	0	0	0	0	0	0	0	0	0	0	0	0	0	0	0	0	0	0	0	0	0	0	0	0	0	0	0	0	0	0	0	0	0	0	0	0	0	0
BANANA	Fruit	GUATEMALA	NORTH AMERICA	0	0.1	0	0	0	0	0	0	0	0	0	0	0	0	0	0	0	0	0	0	0	0	0	0	0	0	0	0	0	0	0	0	0	0	0	0	0	0	0	0	0	0	0	0
BANANA	Fruit	GUATEMALA	NORTH AMERICA	0	0	0	0	0	0	0	0	0	0	0	0	0	0	0	0	0	0	0	0	0.228	0	0	0	0	0	0	0	0	0	0	0	0	0	0	0	0	0	0	0	0	0	0	0
BANANA	Fruit	MEXICO	NORTH AMERICA	0	0.129	0	0	0	0	0	0	0	0	0	0	0	0	0	0	0	0	0	0	0	0	0	0	0	0	0	0	0	0	0	0	0	0	0	0	0	0	0	0	0	0	0	0
BANANA	Fruit	SPAIN	EUROPE - EU	0	0.048	0	0	0	0	0	0	0	0	0	0	0	0	0	0	0	0	0	0	0	0	0	0	0	0	0	0	0	0	0	0	0	0	0	0	0	0	0	0	0	0	0	0
BROCCOLI	Vegetable	ITALY	EUROPE - EU	0	0	0	0	0	0	0	0	0	0	0	0.349	0	0	0	0	0	0	0	0	0	0	0	0	0	0	0	0	0	0	0	0	0	0	0	0	0	0	0	0	0	0	0	0
APRICOT	Fruit	GREECE	EUROPE - EU	0.036	0	0	0	0	0	0	0	0	0	0	0.013	0	0	0	0	0	0	0	0	0	0	0	0	0	0	0	0	0	0	0	0	0	0	0	0	0	0	0	0	0	0	0	0.026
APRICOT	Fruit	GREECE	EUROPE - EU	0.037	0	0	0	0	0	0	0	0	0	0	0	0	0	0	0	0	0	0	0	0	0	0	0	0	0	0	0	0	0	0	0	0	0	0	0	0	0	0	0	0	0	0	0
APRICOT	Fruit	MOLDOVA	EUROPE - not EU	0	0	0	0	0	0	0	0	0	0	0	0	0	0	0	0	0	0	0	0	0	0	0	0	0	0	0	0	0	0	0	0	0	0	0	0	0	0.057	0	0	0	0	0	0
APRICOT	Fruit	MOLDOVA	EUROPE - not EU	0	0	0.188	0	0	0	0	0	0	0	0	0	0	0	0	0	0	0	0	0	0	0	0	0	0	0	0	0	0	0	0	0	0	0	0.039	0	0	0	0	0	0	0	0	0
APRICOT	Fruit	MOLDOVA	EUROPE - not EU	0	0	0.07	0	0	0	0	0	0	0	0	0	0	0	0	0	0	0	0	0	0	0	0	0	0	0	0	0	0	0	0	0	0	0	0.02	0	0	0	0	0	0	0	0	0
APRICOT	Fruit	MOLDOVA	EUROPE - not EU	0.023	0	0	0	0	0.081	0	0	0	0.023	0	0	0	0	0	0	0	0	0	0	0	0	0	0	0	0	0	0	0	0	0	0	0	0	0	0	0	0	0	0	0	0	0.243	0
APRICOT	Fruit	MOLDOVA	EUROPE - not EU	0	0	0	0	0	0	0	0	0	0	0	0	0	0	0	0	0	0	0	0	0	0	0	0	0	0	0	0	0	0	0	0	0	0	0	0.04	0	0	0	0	0	0	0	0
APRICOT	Fruit	SERBIA	EUROPE - not EU	0	0	0	0	0	0	0	0	0	0	0	0	0	0	0	0	0	0	0	0	0	0	0	0	0	0	0	0	0	0	0	0	0	0	0	0.023	0	0	0	0	0	0	0	0
APRICOT	Fruit	SPAIN	EUROPE - EU	0	0	0.187	0	0	0	0	0	0	0	0	0	0	0	0	0.042	0	0	0	0	0	0	0	0	0	0	0	0	0	0	0	0	0	0	0.027	0	0	0	0	0	0	0	0	0
STRAWBERRY	Fruit	GREECE	EUROPE - EU	0	0	0	0	0	0	0	0	0	0	0	0	0	0	0	0	0	0	0	0	0	0	0	0	0	0	0	0	0	0	0.04	0	0	0	0	0	0	0	0	0	0	0	0	0
STRAWBERRY	Fruit	GREECE	EUROPE - EU	0	0	0.02	0	0	0	0	0	0	0	0	0	0	0	0	0	0	0	0	0	0	0	0	0	0	0	0	0	0	0	0	0	0	0	0	0	0	0	0	0	0	0	0	0
STRAWBERRY	Fruit	GREECE	EUROPE - EU	0	0.084	0	0	0	0	0	0	0	0	0	0	0	0	0	0	0	0	0	0	0	0	0	0	0	0	0	0	0	0	0	0	0	0	0	0	0	0	0	0	0	0	0	0
STRAWBERRY	Fruit	GREECE	EUROPE - EU	0	0	0	0.427	0	0	0	0	0	0	0	0.024	0	0	0	0	0	0	0	0	0	0	0	0	0	0	0	0	0	0	0.034	0	0	0	0	0	0	0	0	0	0	0	0	0
STRAWBERRY	Fruit	GREECE	EUROPE - EU	0	0	0	0	0	0	0	0	0	0	0	0	0	0	0	0	0	0	0	0	0	0	0	0	0	0	0	0	0	0	0.019	0	0	0	0	0	0	0	0	0	0	0	0	0
STRAWBERRY	Fruit	MOLDOVA	EUROPE - not EU	0	0	0	0	0	0	0	0	0	0.036	0	0	0	0	0	0	0	0	0	0	0	0	0	0	0	0	0	0	0	0	0	0	0	0	0	0	0	0	0	0	0	0	0	0
STRAWBERRY	Fruit	MOLDOVA	EUROPE - not EU	0	0	0.048	0	0	0	0	0	0	0	0	0	0	0	0	0	0	0	0	0	0	0	0	0	0	0	0	0	0	0	0	0	0	0	0	0	0	0	0	0	0	0	0	0
STRAWBERRY	Fruit	ROMANIA	EUROPE - EU	0	0	0.101	0	0	0	0	0	0	0.052	0	0	0	0	0	0	0	0	0	0	0	0	0	0	0	0	0	0	0	0	0	0	0	0	0	0	0	0	0	0	0	0	0	0
CUCUMBER	Vegetable	ALBANIA	EUROPE - not EU	0.1	0	0	0	0	0	0	0	0	0	0	0	0	0	0	0	0	0	0	0	0	0	0	0	0	0	0	0.02	0	0	0	0	0	0	0	0	0	0	0	0	0	0	0	0
CUCUMBER	Vegetable	ALBANIA	EUROPE - not EU	0	0.055	0	0	0	0	0	0	0	0	0	0	0	0	0	0	0	0	0	0	0	0	0	0	0	0	0	0	0	0	0	0	0	0	0	0	0	0	0	0	0	0	0	0
CUCUMBER	Vegetable	GREECE	EUROPE - EU	0	0	0	0	0	0	0	0	0	0	0	0	0	0.012	0	0	0	0	0	0	0	0	0	0	0	0	0	0	0	0	0	0	0	0	0	0	0	0	0	0	0	0	0	0
CUCUMBER	Vegetable	ROMANIA	EUROPE - EU	0	0.12	0	0	0	0	0	0	0	0	0	0	0	0	0	0	0	0	0	0	0	0	0	0	0	0	0	0	0	0	0	0	0	0	0	0	0	0	0	0	0	0	0	0
CUCUMBER	Vegetable	SPAIN	EUROPE - EU	0.122	0.036	0	0	0	0.136	0	0	0	0	0	0	0	0	0	0	0	0	0	0	0	0	0	0	0	0	0	0	0	0	0	0	0	0	0	0	0	0	0	0	0	0	0	0
CUCUMBER	Vegetable	TURKEY	EUROPE - not EU	0	0	0	0	0	0	0	0	0	0	0	0	0	0.014	0	0	0	0	0	0	0	0	0	0	0	0	0	0	0	0	0	0	0	0	0	0	0	0	0	0	0	0	0	0
CUCUMBER	Vegetable	TURKEY	EUROPE - not EU	0	0	0	0	0	0	0	0	0	0	0	0	0	0	0	0	0	0	0	0	0	0	0	0	0	0	0	0.017	0	0	0	0	0	0	0	0	0	0	0	0	0	0	0	0
CUCUMBER	Vegetable	TURKEY	EUROPE - not EU	0	0	0	0	0	0	0	0	0	0	0	0	0	0	0	0	0	0	0	0	0	0	0	0	0	0	0	0	0	0	0	0	0	0	0	0.039	0	0	0	0	0	0	0	0
CUCUMBER	Vegetable	TURKEY	EUROPE - not EU	0.047	0	0	0	0	0	0	0	0	0	0	0	0	0	0	0	0	0	0	0	0	0	0	0	0	0	0	0	0	0	0	0	0	0	0	0.081	0	0	0	0	0	0	0	0
CUCUMBER	Vegetable	TURKEY	EUROPE - not EU	0.109	0	0	0	0	0	0	0	0	0	0	0	0	0	0	0	0	0	0	0	0	0	0	0	0	0	0	0	0	0	0	0	0	0	0	0	0	0	0	0	0	0	0	0
CUCUMBER	Vegetable	TURKEY	EUROPE - not EU	0.027	0	0	0	0	0	0	0	0	0	0	0	0	0	0	0	0	0	0	0	0	0	0	0	0	0	0	0	0	0	0	0	0	0	0	0	0	0	0	0	0	0	0	0
CUCUMBER	Vegetable	TURKEY	EUROPE - not EU	0	0	0	0	0	0	0	0	0	0	0	0	0	0	0	0	0	0	0	0	0	0	0	0	0	0	0	0.017	0	0	0	0	0	0	0	0	0	0	0	0	0	0	0	0
CUCUMBER	Vegetable	TURKEY	EUROPE - not EU	0	0	0	0	0	0	0	0	0	0	0	0	0	0	0	0	0	0	0	0	0	0	0	0	0	0	0	0	0	0	0	0	0	0	0	0	0	0	0	0	0	0.016	0	0
CUCUMBER	Vegetable	TURKEY	EUROPE - not EU	0	0	0	0	0	0	0	0	0	0	0	0	0	0.017	0	0	0	0	0	0	0	0	0	0	0	0	0	0	0	0	0	0	0	0	0	0	0	0	0	0	0	0	0	0
CUCUMBER	Vegetable	TURKEY	EUROPE - not EU	0.035	0	0	0	0	0	0	0	0	0	0	0	0	0	0	0	0	0	0	0	0	0	0	0	0	0	0	0	0	0	0	0	0	0	0	0	0	0	0	0	0	0	0	0
CUCUMBER	Vegetable	TURKEY	EUROPE - not EU	0.06	0	0	0	0	0	0	0	0	0	0	0	0	0	0	0	0	0	0	0	0	0	0	0	0	0	0	0	0	0	0	0	0	0	0	0	0	0	0	0	0	0	0	0
CUCUMBER	Vegetable	TURKEY	EUROPE - not EU	0	0	0	0	0	0	0	0	0	0	0	0	0	0	0	0	0	0	0	0	0	0	0	0	0	0	0	0.017	0	0	0	0	0	0	0	0	0	0	0	0	0	0	0	0
CUCUMBER	Vegetable	HUNGARY	EUROPE - EU	0.015	0	0	0	0	0	0	0	0	0	0	0	0	0	0	0	0	0	0	0	0	0	0	0	0	0	0	0	0	0	0	0	0	0	0	0	0	0	0	0	0	0	0	0
ONION	Vegetable	UKRAINE	EUROPE - not EU	0	0	0	0	0	0	0	0	0	0	0	0	0	0.053	0	0	0	0	0	0	0	0	0	0	0	0	0	0	0	0	0	0	0	0	0	0	0	0	0	0	0	0	0	0
CHERRY	Fruit	ROMANIA	EUROPE - EU	0	0	0.025	0	0	0	0	0	0	0	0	0	0	0	0	0	0	0	0	0	0	0	0	0	0	0	0	0	0	0	0	0	0	0	0	0	0	0	0	0	0	0	0	0
CLEMENTINE	Fruit	ALBANIA	EUROPE - not EU	0	0	0	0	0	0	0	0	0	0	0	0	0	0	0	0	0	0	0	0	0	0	0	0	0	0	0	0	0	0	0	0	0	0	0	0.085	0	0	0	0	0	0	0	0
CLEMENTINE	Fruit	ALBANIA	EUROPE - not EU	0	0	0	0	0	0	0	0	0	0	0	0	0	0	0	0	0	0	0	0	0.018	0	0	0	0	0	0	0	0	0	0	0	0	0	0	0	0	0	0	0	0	0	0	0
CLEMENTINE	Fruit	ALBANIA	EUROPE - not EU	0	0	0	0	0	0	0	0	0	0	0	0	0	0	0	0	0	0	0	0	0	0	0	0	0	0	0	0	0	0	0	0	0	0	0	0.011	0	0	0	0	0	0	0	0
CLEMENTINE	Fruit	GREECE	EUROPE - EU	0	0	0	0	0	0	0	0	0	0	0	0	0	0	0	0	0	0	0	0	0	0	0	0	0	0	0	0	0	0	0	0	0	0	0	0	0.013	0	0	0	0	0	0	0
CLEMENTINE	Fruit	GREECE	EUROPE - EU	0	0	0	0	0	0	0	0	0	0	0	0	0	0	0	0	0	0	0	0	0	0	0	0	0	0	0	0	0	0	0	0	0	0	0	0	0.028	0	0	0	0	0	0	0
CLEMENTINE	Fruit	SPAIN	EUROPE - EU	0	0	0	0	0	0	0	0	0	0	0	0	0	0	0	0	0	0	0	0	0.524	0	0	0	0	0	0	0	0	0	0	0	0	0	0	0	0	0	0	0	0	0	0	0
GRAPEFRUIT	Fruit	SOUTH AFRICA	AFRICA	0	0	0	0	0	0	0	0	0	0	0	0	0	0	0	0	0	0	0	0	1.035	0	0	0	0	0	0	0	0	0	0	0	0	0	0	0.471	0	0	0	0	0	0	0	0
ZUCCHINI	Vegetable	ALBANIA	EUROPE - not EU	0	0.052	0	0	0	0	0	0	0	0	0	0	0	0	0	0	0	0	0	0	0	0	0	0	0	0	0	0	0	0	0	0	0	0	0	0	0	0	0	0	0	0	0	0
ZUCCHINI	Vegetable	ALBANIA	EUROPE - not EU	0	0	0	0	0	0	0	0	0	0	0	0	0	0	0	0	0	0	0	0	0	0	0	0	0	0	0	0.049	0	0	0	0	0	0	0	0	0	0	0	0	0	0	0	0
ZUCCHINI	Vegetable	TURKEY	EUROPE - not EU	0	0.027	0	0	0	0	0	0	0	0	0	0	0	0	0	0	0	0	0	0	0	0	0	0	0	0	0	0	0	0	0	0	0	0	0	0	0	0	0	0	0	0	0	0
ZUCCHINI	Vegetable	TURKEY	EUROPE - not EU	0.038	0	0	0	0	0	0	0	0	0	0	0	0	0	0	0	0	0	0	0	0	0	0	0	0	0	0	0	0	0	0	0	0	0	0	0	0	0	0	0	0	0	0	0
ZUCCHINI	Vegetable	TURKEY	EUROPE - not EU	0	0	0.026	0	0	0	0	0	0	0	0	0	0	0	0	0	0	0	0	0	0	0	0	0	0	0	0	0	0	0	0	0	0	0	0	0	0	0	0	0	0	0	0	0
ZUCCHINI	Vegetable	TURKEY	EUROPE - not EU	0	0	0	0	0	0	0	0	0	0	0	0	0	0	0	0	0	0	0	0	0	0	0	0	0	0	0	0.053	0	0	0	0	0	0	0	0	0	0	0	0	0	0	0	0
ZUCCHINI	Vegetable	TURKEY	EUROPE - not EU	0	0	0.102	0	0	0	0	0	0	0	0	0	0	0	0	0	0	0	0	0	0	0	0	0	0	0	0	0	0	0	0	0	0	0	0.028	0	0	0	0	0	0	0	0	0
GRAPEFRUIT	Fruit	SOUTH AFRICA	AFRICA	0.067	0	0	0	0	0	0	0	0	0	0	0	0	0	0	0	0	0	0	0	1.075	0	0	0	0	0	0	0	0	0	0	0	0	0	0	0.701	0.074	0	0	0	0	0	0	0
GRAPEFRUIT	Fruit	SOUTH AFRICA	AFRICA	0.064	0	0	0	0.026	0	0	0	0	0	0	0	0	0	0	0	0	0	0	0	1.205	0	0	0	0	0	0	0	0	0	0	0	0	0	0	1.559	0	0	0	0	0	0	0	0
GRAPEFRUIT	Fruit	SOUTH AFRICA	AFRICA	0.039	0	0	0	0	0	0	0	0	0	0	0	0	0	0	0	0	0	0	0	0.643	0	0	0	0	0	0	0	0	0	0	0	0	0	0	0.749	0.032	0	0	0	0	0	0	0
GRAPEFRUIT	Fruit	SOUTH AFRICA	AFRICA	0	0.962	0	0	0	0	0	0	0	0	0	0	0	0	0	0	0	0	0	0	0	0	0	0	0	0	0	0	0	0	0	0	0	0	0	1.32	0	0	0	0	0	0	0	0
GRAPEFRUIT	Fruit	SOUTH AFRICA	AFRICA	0	0	0	0	0	0	0	0	0	0	0	0	0	0	0	0	0	0	0	0	0.163	0	0	0	0	0	0	0	0	0	0	0	0	0	0	0.566	0	0.014	0	0	0	0	0	0
GRAPEFRUIT	Fruit	SOUTH AFRICA	AFRICA	0.104	0	0	0	0.166	0.028	0	0	0	0	0	0	0	0	0	0	0	0	0	0	0.819	0	0	0	0	0	0	0	0	0	0	0	0	0	0	0.695	0	0	0	0	0	0	0	0
LEMON	Fruit	SOUTH AFRICA	AFRICA	0	0	0	0	0	0	0	0	0	0	0	0	0	0	0	0	0	0	0	0	1.253	0	0	0	0	0	0	0	0	0	0	0	0	0	0	0	0	0	0	0	0	0	0	0
GRAPEFRUIT	Fruit	TURKEY	EUROPE - not EU	0	0.094	0	0	0	0.032	0	0	0	0	0	0	0	0	0	0	0	0	0	0	1.958	0	0	0	0	0	0	0	0	0	0	0	0	0	0	1.953	0	0	0	0	0	0	0	0
GRAPEFRUIT	Fruit	TURKEY	EUROPE - not EU	0	0.179	0	0	0	0	0	0	0	0	0	0	0	0	0	0	0	0	0	0	0.638	0	0	0	0	0	0	0	0	0	0	0	0	0	0	0.019	0.064	0	0	0	0	0	0	0
GRAPEFRUIT	Fruit	TURKEY	EUROPE - not EU	0	0	0	0	0	0	0	0	0	0	0	0	0	0	0	0	0	0	0	0	0	0	0	0	0	0	0	0	0	0	0	0	0	0	0	0.018	0	0	0	0	0	0	0	0
GRAPEFRUIT	Fruit	TURKEY	EUROPE - not EU	0	0	0	0	0	0	0	0	0	0	0	0	0	0	0	0	0	0	0	0	0	0	0	0	0	0	0	0	0	0	0	0	0	0	0	0.012	0	0	0	0	0	0	0	0
GRAPEFRUIT	Fruit	TURKEY	EUROPE - not EU	0	0	0	0	0	0	0	0	0	0	0	0	0	0	0	0	0	0	0	0	0.393	0	0	0	0	0	0	0	0	0	0	0	0	0	0	0.324	0	0	0	0	0	0	0	0
GRAPEFRUIT	Fruit	TURKEY	EUROPE - not EU	0	0.01	0	0	0	0	0	0	0	0	0	0	0	0	0	0	0	0	0	0	0.501	0	0	0	0	0	0	0	0	0	0	0	0	0	0	0.324	0	0	0	0	0	0	0	0
GRAPEFRUIT	Fruit	TURKEY	EUROPE - not EU	0	0	0	0	0	0	0	0	0	0	0	0	0	0	0	0	0	0	0	0	0.332	0	0	0	0	0	0	0	0	0	0	0	0	0	0	0.261	0.023	0	0	0	0	0	0	0
GRAPEFRUIT	Fruit	TURKEY	EUROPE - not EU	0	0.025	0	0	0	0	0	0	0	0	0	0	0	0	0	0	0	0	0	0	0	0	0	0	0	0	0	0	0	0	0	0	0	0	0	0.052	0	0	0	0	0	0	0	0
GRAPEFRUIT	Fruit	TURKEY	EUROPE - not EU	0	0	0	0	0	0	0	0	0	0	0	0	0	0	0	0	0	0	0	0	0.139	0	0	0	0	0	0	0	0	0	0	0	0	0	0	0.411	0.028	0	0	0	0	0	0	0
GRAPEFRUIT	Fruit	TURKEY	EUROPE - not EU	0.036	0	0	0	0	0	0	0	0	0	0	0	0	0	0	0	0	0	0	0	0	0	0	0	0	0	0	0	0	0	0	0	0	0	0	0	0.033	0	0	0	0	0	0	0
GRAPEFRUIT	Fruit	TURKEY	EUROPE - not EU	0	0	0	0	0	0	0	0	0	0	0	0	0	0	0	0	0	0	0	0	0.578	0	0	0	0	0	0	0	0	0	0	0	0	0	0	0.021	0	0	0	0	0	0	0	0
GRAPEFRUIT	Fruit	TURKEY	EUROPE - not EU	0	0	0	0	0	0	0	0	0	0	0	0	0	0	0	0	0	0	0	0	1.571	0	0	0	0	0	0	0	0	0	0	0	0	0	0	0.263	0	0	0	0	0	0	0	0
GRAPEFRUIT	Fruit	TURKEY	EUROPE - not EU	0	0	0	0	0	0	0	0	0	0	0	0	0	0	0	0	0	0	0	0	0	0	0	0	0	0	0	0	0	0	0	0	0	0	0	0.118	0	0	0	0	0	0	0	0
GRAPEFRUIT	Fruit	TURKEY	EUROPE - not EU	0	0	0	0	0	0.048	0	0	0	0	0	0	0	0	0	0	0	0	0	0	0.364	0	0	0.012	0	0	0	0	0	0	0	0	0	0	0	0.902	0	0	0	0	0	0	0.016	0
GRAPEFRUIT	Fruit	TURKEY	EUROPE - not EU	0	0.609	0	0	0	0	0	0	0	0	0	0	0	0	0	0	0	0	0	0	0	0	0	0	0	0	0	0	0	0	0	0	0	0	0	1.635	0	0	0	0	0	0	0	0
GRAPEFRUIT	Fruit	TURKEY	EUROPE - not EU	0	0	0	0	0	0	0	0	0	0	0	0	0	0	0	0	0	0	0	0	1.232	0	0	0	0	0	0	0	0	0	0	0	0	0	0	1.066	0	0	0	0	0	0	0	0
GRAPEFRUIT	Fruit	TURKEY	EUROPE - not EU	0	0.012	0	0	0	0	0	0	0	0	0	0	0	0	0	0	0	0	0	0	0	0	0	0	0	0	0	0	0	0	0	0	0	0	0	0.019	0	0	0	0	0	0	0	0
GRAPEFRUIT	Fruit	TURKEY	EUROPE - not EU	0.129	0.024	0	0	0	0	0	0	0	0	0	0	0	0	0	0	0	0	0	0	1.266	0	0	0	0	0	0	0	0	0	0	0	0	0	0	1.267	0	0	0	0	0	0	0	0
GRAPEFRUIT	Fruit	TURKEY	EUROPE - not EU	0	0	0	0	0	0	0	0	0	0	0	0	0	0	0	0	0	0	0	0	2.124	0	0	0	0	0	0	0	0	0	0	0	0	0	0	1.492	0.07	0	0	0	0	0	0	0
GRAPEFRUIT	Fruit	TURKEY	EUROPE - not EU	0	0	0	0	0	0	0	0.029	0	0	0	0	0	0	0	0	0	0	0	0	2.203	0	0	0	0	0	0	0	0	0	0	0	0	0	0	1.858	0.08	0	0	0	0	0	0	0
GRAPEFRUIT	Fruit	TURKEY	EUROPE - not EU	0	0.033	0	0	0	0	0	0	0	0	0	0	0	0	0	0	0	0	0	0	1.112	0	0	0	0	0	0	0	0	0	0	0	0	0	0	0.813	0	0	0	0	0	0	0	0
GRAPEFRUIT	Fruit	TURKEY	EUROPE - not EU	0	0	0	0	0	0	0	0	0	0	0	0	0	0	0	0	0	0	0	0	1.463	0	0	0	0	0	0	0	0.07	0	0	0	0	0	0	0	0	0	0	0	0	0	0	0.034
GRAPEFRUIT	Fruit	TURKEY	EUROPE - not EU	0	0	0	0	0	0	0	0	0	0	0	0	0	0	0	0	0	0	0	0	0.663	0	0	0	0	0	0	0	0	0	0	0	0	0	0	0	0	0	0	0	0	0	0	0
GRAPEFRUIT	Fruit	TURKEY	EUROPE - not EU	0	0	0	0	0	0	0	0	0	0	0	0	0	0	0	0	0	0	0	0	0.982	0	0	0	0	0	0	0	0	0	0	0	0	0	0	0	0	0	0	0	0	0	0	0.036
GRAPEFRUIT	Fruit	TURKEY	EUROPE - not EU	0	0.73	0	0	0	0	0	0	0	0	0	0	0	0	0	0	0	0	0	0	0	0	0	0	0	0	0	0	0	0	0	0	0	0	0	1.13	0	0	0	0	0	0	0	0
GRAPEFRUIT	Fruit	TURKEY	EUROPE - not EU	0	0	0	0	0	0	0	0	0	0	0	0	0	0	0	0	0	0	0	0	0.945	0	0	0	0	0	0	0	0	0	0	0	0	0	0	1.326	0.014	0	0	0	0	0	0	0
GRAPEFRUIT	Fruit	TURKEY	EUROPE - not EU	0	0	0	0	0	0	0	0	0	0	0	0	0	0	0	0	0	0	0	0	0.97	0.014	0	0	0	0	0	0	0	0	0	0	0	0	0	0	0	0	0	0	0	0	0	0
GRAPEFRUIT	Fruit	TURKEY	EUROPE - not EU	0	0	0	0	0	0	0	0	0	0	0	0	0	0	0	0	0	0	0	0	0.654	0	0	0	0	0	0	0	0	0	0	0	0	0	0	0	0	0	0	0	0	0	0	0
GRAPEFRUIT	Fruit	TURKEY	EUROPE - not EU	0	0	0	0	0	0	0	0	0	0	0	0	0	0	0	0	0	0	0	0	0.527	0	0	0	0	0	0	0	0	0	0	0	0	0	0	1.676	0.035	0	0	0	0	0	0	0
GRAPEFRUIT	Fruit	TURKEY	EUROPE - not EU	0	0	0	0	0	0	0	0	0	0	0	0	0	0	0	0	0	0	0	0	1.052	0	0	0	0	0	0	0	0	0	0	0	0	0	0	0.012	0	0	0	0	0	0	0	0
GRAPEFRUIT	Fruit	TURKEY	EUROPE - not EU	0	0	0	0	0	0	0	0	0	0	0	0	0	0	0	0	0	0	0	0	1.5	0	0	0	0	0	0	0	0	0	0	0	0	0	0	1.066	0	0	0	0	0	0	0	0
GRAPEFRUIT	Fruit	TURKEY	EUROPE - not EU	0	0	0	0	0	0	0	0	0	0	0	0	0	0	0	0	0	0	0	0	0.882	0	0	0	0	0	0	0	0	0	0	0	0	0	0	0.893	0	0	0	0	0	0	0	0
GRAPEFRUIT	Fruit	TURKEY	EUROPE - not EU	0	0	0	0	0	0	0	0	0	0	0	0	0	0	0	0	0	0	0	0	2.266	0	0	0	0	0	0	0	0	0	0	0	0	0	0	0.453	0	0	0	0	0	0	0	0
GRAPEFRUIT	Fruit	TURKEY	EUROPE - not EU	0	0	0	0	0	0	0	0	0	0	0	0	0	0	0	0	0	0	0	0	0.305	0	0	0	0	0	0	0	0	0	0	0	0	0	0	0	0.025	0	0	0	0	0	0	0
GRAPEFRUIT	Fruit	TURKEY	EUROPE - not EU	0	0	0	0	0	0	0	0	0	0	0	0	0	0	0	0	0	0	0	0	3.855	0	0	0	0	0	0	0	0	0	0	0	0	0	0	1.258	0	0	0	0	0	0	0	0
GRAPEFRUIT	Fruit	TURKEY	EUROPE - not EU	0.029	0	0	0	0	0	0	0	0	0	0	0	0	0	0	0	0	0	0	0	0.43	0	0	0	0	0	0	0	0	0	0	0	0	0	0	0	0	0	0	0	0	0	0	0
GRAPEFRUIT	Fruit	TURKEY	EUROPE - not EU	0	0	0	0	0	0	0	0	0	0	0	0	0	0	0	0	0	0	0	0	1.055	0	0	0	0	0	0	0	0	0	0	0	0	0	0	1.087	0	0	0	0	0	0	0	0
GRAPEFRUIT	Fruit	TURKEY	EUROPE - not EU	0	0.024	0	0	0	0	0	0	0	0	0	0	0	0	0	0	0	0	0	0.011	0.387	0	0	0	0	0	0	0	0	0	0	0	0	0	0	0.127	0	0	0	0	0	0	0	0
GRAPEFRUIT	Fruit	TURKEY	EUROPE - not EU	0	0	0	0	0	0	0	0	0	0	0	0	0	0	0	0	0	0	0	0	0.058	0	0	0	0	0	0	0	0	0	0	0	0	0	0	0.159	0	0	0	0	0	0	0	0
GRAPEFRUIT	Fruit	TURKEY	EUROPE - not EU	0	0	0	0	0	0	0	0	0	0	0	0	0	0	0	0	0	0	0	0	0.644	0	0	0	0	0	0	0	0	0	0	0	0	0	0	1.832	0	0	0	0	0	0	0	0
QUINCE	Fruit	GREECE	EUROPE - EU	0.024	0	0	0	0	0	0	0	0	0	0	0	0	0	0	0	0	0	0	0	0	0	0	0	0	0	0	0	0	0	0	0	0	0	0	0	0	0	0	0	0.145	0	0	0
QUINCE	Fruit	TURKEY	EUROPE - not EU	0.042	0	0.026	0	0	0.052	0	0	0	0	0	0.013	0	0	0	0	0	0	0	0	0	0	0	0	0	0	0	0	0	0	0	0	0	0	0	0	0	0	0	0	0.08	0	0.012	0
QUINCE	Fruit	TURKEY	EUROPE - not EU	0	0	0	0	0	0	0	0	0	0	0	0.072	0	0	0	0	0	0	0	0	0	0	0	0	0	0	0	0	0	0	0	0	0	0	0	0	0	0	0	0	0	0	0	0
QUINCE	Fruit	TURKEY	EUROPE - not EU	0	0	0	0	0	0.012	0	0	0	0	0	0	0	0	0	0	0	0	0	0	0	0	0	0	0	0	0	0	0	0	0	0	0	0	0	0	0	0	0	0	0	0	0	0
QUINCE	Fruit	TURKEY	EUROPE - not EU	0	0	0	0	0	0.224	0	0	0	0	0	0	0	0	0	0	0	0	0	0	0	0	0	0	0	0	0	0	0	0	0	0	0	0	0	0	0	0	0	0	0	0	0	0
BELL PEPPER	Vegetable	ALBANIA	EUROPE - not EU	0.021	0	0	0	0	0	0	0	0	0	0	0	0	0	0	0	0	0	0	0	0	0	0	0	0	0	0	0	0	0	0	0	0	0	0	0	0	0	0	0	0	0	0	0
KIWI	Fruit	GREECE	EUROPE - EU	0	0	0	0	0	0	0	0	0	0	0	0	0	0	0	0	0	0	0	0	0	0	0	0	0	0	0	0	0	0	0	0	0	0	0	0.013	0	0	0	0	0	0	0	0
LEMON	Fruit	SOUTH AFRICA	AFRICA	0	0.034	0	0	0	0	0	0	0	0	0	0	0	0	0	0	0	0	0	0	0	0	0	0	0	0	0	0	0	0	0	0	0	0	0	0.02	0	0	0	0	0	0	0	0
LEMON	Fruit	SOUTH AFRICA	AFRICA	0	0.254	0	0	0	0	0	0	0	0	0	0	0	0	0	0	0	0	0	0	0	0	0	0	0	0	0	0	0	0	0	0	0	0	0	1.256	0	0	0	0	0	0	0	0
LEMON	Fruit	SOUTH AFRICA	AFRICA	0	0	0	0	0	0	0	0	0	0	0	0	0	0	0	0	0	0	0	0	1.087	0	0	0	0	0	0	0	0	0	0	0	0	0	0	1.534	0	0	0	0	0	0	0	0
LEMON	Fruit	SOUTH AFRICA	AFRICA	0	0	0	0	0	0	0	0	0	0	0	0	0	0	0	0	0	0	0	0	0.227	0	0	0	0	0	0	0	0	0	0	0	0	0.016	0	0.798	0.074	0	0	0	0	0	0	0
LEMON	Fruit	SOUTH AFRICA	AFRICA	0	0	0	0	0	0	0	0	0	0	0	0	0	0	0	0	0	0	0	0	0.328	0	0	0	0	0	0	0	0	0	0	0	0	0	0	1.127	0	0	0	0	0	0	0	0
LEMON	Fruit	SOUTH AFRICA	AFRICA	0.038	0	0	0	0	0	0	0	0	0	0	0	0	0	0	0	0	0	0	0	0.716	0	0	0	0	0	0	0	0	0	0	0	0	0	0	1.42	0	0	0	0	0	0	0	0
LEMON	Fruit	SOUTH AFRICA	AFRICA	0.033	0	0	0	0	0	0	0	0	0	0	0	0	0	0	0	0	0	0	0	3.451	0	0	0	0	0	0	0	0	0	0	0	0	0	0	2.684	0.023	0	0	0	0	0	0	0
LEMON	Fruit	SOUTH AFRICA	AFRICA	0	1.401	0	0	0.017	0	0	0	0	0	0	0	0	0	0	0	0	0	0	0	0	0	0	0	0	0	0	0	0	0	0	0	0	0	0	1.893	0	0	0	0.018	0	0	0	0
LEMON	Fruit	SOUTH AFRICA	AFRICA	0	0	0	0	0	0	0	0	0	0	0	0	0	0	0	0	0	0	0	0	1.551	0	0	0	0	0	0	0	0	0	0	0	0	0	0	1.439	0.013	0	0	0	0	0	0	0
LEMON	Fruit	SOUTH AFRICA	AFRICA	0	0	0	0	0	0	0	0	0	0	0	0	0	0	0	0	0	0	0	0	2.023	0	0	0	0	0	0	0	0	0	0	0	0	0	0	3.329	0	0	0	0	0	0	0	0
PEAR	Fruit	SOUTH AFRICA	AFRICA	0	0	0	0	0	0	0	0	0	0.04	0	0	0	0	0	0	0	0	0	0	0	0	0	0	0	0	0	0	0	0	0	0	0	0	0	0	0	0	0	0	0	0	0	0
LEMON	Fruit	ARGENTINA	SOUTH AMERICA	0	0.148	0	0	0	0	0	0	0	0	0	0	0	0	0	0	0	0	0	0	2.885	0	0	0	0	0	0	0	0	0	0	0	0	0.016	0	4.137	0	0	0	0	0	0	0	0
LEMON	Fruit	ARGENTINA	SOUTH AMERICA	0	0	0	0	0	0	0	0	0	0	0	0	0	0	0	0	0	0	0	0	0	0	0	0	0	0	0	0	0	0	0	0	0	0	0	0.038	0.037	0	0	0	0	0	0	0
LEMON	Fruit	ARGENTINA	SOUTH AMERICA	0.055	0.129	0	0	0	0	0	0	0	0	0	0	0	0	0	0	0	0	0	0	0	0	0	0	0	0	0	0	0	0	0	0	0	0	0	0.448	0	0	0	0	0	0	0	0
LEMON	Fruit	ARGENTINA	SOUTH AMERICA	0	0.017	0	0	0	0	0	0	0	0	0	0	0	0	0	0	0	0	0	0	2.191	0	0	0	0	0	0	0	0	0	0	0	0	0	0	4.104	0	0	0	0	0	0	0	0
LEMON	Fruit	ARGENTINA	SOUTH AMERICA	0	0	0	0	0	0	0	0	0	0	0	0	0	0	0	0	0	0	0	0	1.403	0	0	0	0	0	0	0	0	0	0	0	0	0	0	2.205	0	0	0	0	0	0	0	0
LEMON	Fruit	ARGENTINA	SOUTH AMERICA	0	0.032	0	0	0	0	0	0	0	0	0	0	0	0	0	0	0	0	0	0	1.627	0	0	0	0	0	0	0	0	0	0	0	0	0	0.024	3.271	0	0	0	0	0	0	0	0
LEMON	Fruit	ARGENTINA	SOUTH AMERICA	0	1.314	0	0	0	0	0	0	0	0	0	0	0	0	0	0	0	0	0	0	1.094	0	0	0	0	0	0	0	0	0	0	0	0	0	0	0.037	0	0	0	0	0	0	0	0
LEMON	Fruit	ARGENTINA	SOUTH AMERICA	0	0	0	0	0	0	0	0	0	0	0	0	0	0	0	0	0	0	0	0	1.528	0	0	0	0	0	0	0	0	0	0	0	0	0	0	0	0	0	0	0	0	0	0	0
LEMON	Fruit	ARGENTINA	SOUTH AMERICA	0.067	0.014	0	0	0	0	0	0	0	0	0	0	0	0	0	0	0	0	0	0	2.542	0	0	0	0	0	0	0	0	0	0	0	0	0	0	1.556	0	0	0	0	0	0	0	0
LEMON	Fruit	ARGENTINA	SOUTH AMERICA	0	0.026	0	0	0	0	0	0	0	0	0	0	0	0	0	0	0	0	0	0	2.41	0	0	0	0	0	0	0	0	0	0	0	0	0	0	0	0	0	0	0	0	0	0	0
LEMON	Fruit	ARGENTINA	SOUTH AMERICA	0	0.7	0	0	0	0	0	0	0	0	0	0	0	0	0	0	0	0	0	0	2.356	0	0	0	0	0	0	0	0	0	0	0	0	0	0.016	0	0	0	0	0	0	0	0	0
LEMON	Fruit	ARGENTINA	SOUTH AMERICA	0	0.052	0	0	0	0	0	0	0	0	0	0	0	0	0	0	0	0	0	0	2.779	0	0	0	0	0	0	0	0	0	0	0	0	0	0	1.417	0	0	0	0	0	0	0	0
LEMON	Fruit	ARGENTINA	SOUTH AMERICA	0	0	0	0	0	0	0	0	0	0	0	0	0	0	0	0	0	0	0	0	0.62	0	0	0	0	0	0	0	0	0	0	0	0	0	0.042	1.421	0.052	0	0	0	0	0	0	0
LEMON	Fruit	ARGENTINA	SOUTH AMERICA	0	0	0	0	0	0	0	0	0	0	0	0	0	0	0	0	0	0	0	0	1.717	0	0	0	0	0	0	0	0	0	0	0	0	0	0.013	0.021	0.033	0	0	0	0	0	0	0
LEMON	Fruit	EGYPT	AFRICA	0	0	0	0	0	0	0	0	0	0	0	0	0	0	0	0	0	0	0	0	1.35	0	0	0	0	0	0	0	0	0	0	0	0	0	0.02	0.178	0	0	0	0	0	0	0	0
LEMON	Fruit	EGYPT	AFRICA	0	0.019	0	0	0	0	0	0	0	0	0	0	0	0	0	0	0	0	0	0	0.857	0	0	0	0	0	0	0	0	0	0	0	0	0	0	0	0	0	0	0	0	0	0	0
LEMON	Fruit	EGYPT	AFRICA	0	0	0	0	0	0	0	0	0	0	0	0	0	0	0	0	0	0.012	0	0	0.577	0	0	0	0	0	0	0	0	0	0	0	0	0	0	0	0	0	0	0	0	0	0	0
LEMON	Fruit	GREECE	EUROPE - EU	0	0	0	0	0	0	0	0	0	0	0	0	0	0	0	0	0	0	0	0	0.657	0	0	0	0	0	0	0	0	0	0	0	0	0	0.031	0.463	0	0	0	0	0	0	0	0
LEMON	Fruit	GREECE	EUROPE - EU	0	0.708	0	0	0	0	0	0	0	0	0	0	0	0	0	0	0	0	0	0	1.538	0	0	0	0	0	0	0	0	0	0	0	0	0	0.022	0	0	0	0	0	0	0	0	0
LEMON	Fruit	ITALY	EUROPE - EU	0	0	0	0	0	0	0	0	0	0	0	0	0	0	0	0	0	0	0	0	0.344	0	0	0	0	0	0	0	0	0	0	0	0	0	0	2.711	0	0	0	0	0	0	0	0
LEMON	Fruit	SPAIN	EUROPE - EU	0	0	0	0	0	0	0	0	0	0	0	0	0	0	0	0	0	0	0	0	0.986	0	0	0	0	0	0	0	0	0	0	0	0	0	0	0	0	0	0	0	0	0	0	0.021
LEMON	Fruit	SPAIN	EUROPE - EU	0	0	0	0	0	0	0	0	0	0	0	0	0	0	0	0	0	0	0	0	1.252	0	0	0	0	0	0	0	0	0	0	0	0	0	0.07	1.376	0	0	0	0	0	0	0	0
LEMON	Fruit	TURKEY	EUROPE - not EU	0	0.267	0	0	0	0	0	0	0	0	0	0	0	0	0	0	0	0	0	0	0.905	0	0	0	0	0	0	0	0	0	0	0	0	0	0.032	0	0	0	0	0	0	0	0	0
LEMON	Fruit	TURKEY	EUROPE - not EU	0	0.025	0	0	0	0	0	0	0	0	0	0	0	0	0	0	0	0	0	0	0.989	0	0	0	0	0	0	0	0	0	0	0	0	0	0.014	0.472	0	0	0	0	0	0	0	0
LEMON	Fruit	TURKEY	EUROPE - not EU	0	0	0	0	0	0	0	0	0	0	0	0	0	0	0	0	0	0	0	0	1.459	0	0	0	0	0	0	0	0	0	0	0	0	0	0.024	1.785	0	0	0	0	0	0	0	0
LEMON	Fruit	TURKEY	EUROPE - not EU	0	0	0	0	0	0	0	0	0	0	0	0	0	0	0	0	0	0	0	0	1.13	0	0	0	0	0	0	0	0	0	0	0	0	0	0.075	0.035	0	0	0	0	0	0	0	0
LEMON	Fruit	TURKEY	EUROPE - not EU	0	1.947	0	0	0	0	0	0	0	0	0	0	0	0	0	0	0	0	0	0	1.148	0	0	0	0	0	0	0	0	0	0	0	0	0	0.028	2.329	0	0	0	0	0	0	0	0
LEMON	Fruit	TURKEY	EUROPE - not EU	0	0	0	0	0	0	0	0	0	0	0	0	0	0	0	0	0	0	0	0	0	0	0	0	0	0	0	0	0	0	0	0	0	0	0	0.014	0	0	0	0.014	0	0	0	0
LEMON	Fruit	TURKEY	EUROPE - not EU	0	0	0	0	0	0	0	0	0	0	0	0	0	0	0	0	0	0	0	0	0.299	0	0	0	0	0	0	0	0	0	0	0	0	0	0	0.164	0	0	0	0	0	0	0	0
LEMON	Fruit	TURKEY	EUROPE - not EU	0	0.013	0	0	0	0	0	0	0	0	0	0	0	0	0	0	0	0	0	0	0	0	0	0	0	0	0	0	0	0	0	0	0	0	0	0.062	0	0	0	0	0	0	0	0
LEMON	Fruit	TURKEY	EUROPE - not EU	0	0	0	0	0	0	0	0	0	0	0	0	0	0	0	0	0	0	0	0	0	0	0	0	0	0	0	0	0	0	0	0	0	0	0	0.031	0	0	0	0	0	0	0	0
LEMON	Fruit	TURKEY	EUROPE - not EU	0	0	0	0	0	0	0	0	0	0	0	0	0	0	0	0	0	0	0	0	2.575	0	0	0	0	0	0	0	0	0	0	0	0	0	0	0.013	0	0	0	0	0	0	0	0
LEMON	Fruit	TURKEY	EUROPE - not EU	0	0	0	0	0	0	0	0	0	0	0	0	0	0	0	0	0	0	0	0	0.401	0	0	0	0	0	0	0	0	0	0	0	0	0	0	0.129	0	0	0	0	0	0	0	0
LEMON	Fruit	TURKEY	EUROPE - not EU	0	0	0	0	0	0	0	0	0	0	0	0	0	0	0	0	0	0	0	0	0	0	0	0	0	0	0	0	0	0	0	0	0	0	0	0.025	0	0	0	0	0	0	0	0
LEMON	Fruit	TURKEY	EUROPE - not EU	0	0	0	0	0	0	0	0	0	0	0	0	0	0	0	0	0	0	0	0	0.638	0	0	0	0	0	0	0	0	0	0	0	0	0	0	0.65	0	0	0	0	0	0	0	0
LEMON	Fruit	TURKEY	EUROPE - not EU	0	0	0	0	0	0	0	0	0	0	0	0	0	0	0	0	0	0	0	0	0.96	0	0	0	0	0	0	0	0	0	0	0	0	0	0	1.604	0	0	0	0	0	0	0	0
LEMON	Fruit	TURKEY	EUROPE - not EU	0	0	0	0	0	0	0	0	0	0	0	0	0	0	0	0	0	0	0	0	0.657	0	0	0	0	0	0	0	0	0	0	0	0	0	0	0.369	0.067	0	0	0	0	0	0	0
LEMON	Fruit	TURKEY	EUROPE - not EU	0	0	0	0	0	0	0	0	0	0	0	0	0	0	0	0	0	0	0	0	0	0	0	0	0	0	0	0	0	0	0	0	0	0	0	0.016	0	0	0	0	0	0	0	0
LEMON	Fruit	TURKEY	EUROPE - not EU	0	0.067	0	0	0	0	0	0	0	0	0	0	0	0	0	0	0	0	0	0	0.434	0	0	0	0	0	0	0	0	0	0	0	0	0.012	0	0.69	0.013	0	0	0	0	0	0	0
LEMON	Fruit	TURKEY	EUROPE - not EU	0	0	0	0	0	0	0	0	0	0	0	0	0	0	0	0	0	0	0	0	0.089	0	0	0	0	0	0	0	0	0	0	0	0	0	0	0.194	0	0	0	0	0	0	0	0
LEMON	Fruit	TURKEY	EUROPE - not EU	0	0	0	0	0	0	0	0	0	0	0	0	0	0	0	0	0	0	0	0	0.056	0	0	0	0	0	0	0	0	0	0	0	0	0	0	0.682	0	0	0	0	0	0	0	0
LEMON	Fruit	TURKEY	EUROPE - not EU	0	0.832	0	0	0	0	0	0	0	0	0	0	0	0	0	0	0	0	0	0	0	0	0	0	0	0.018	0	0	0	0	0	0	0	0	0	1.868	0.061	0	0	0	0	0	0	0
LEMON	Fruit	TURKEY	EUROPE - not EU	0	0	0	0	0.015	0	0	0	0	0	0	0	0	0	0	0	0	0	0	0	0.85	0	0	0	0	0	0	0	0	0	0	0	0	0	0	0.862	0	0	0	0	0	0	0	0
LEMON	Fruit	TURKEY	EUROPE - not EU	0	0	0	0	0	0	0	0	0	0	0	0	0	0	0	0	0	0	0	0	0.689	0	0	0	0	0	0	0	0	0	0	0	0	0	0	0.211	0	0	0	0	0	0	0	0
LEMON	Fruit	TURKEY	EUROPE - not EU	0	0	0	0	0	0	0	0	0	0	0	0	0	0	0	0	0	0	0	0	0.636	0	0	0	0	0	0	0	0	0	0	0	0	0	0	2.034	0	0	0	0	0	0	0	0
LEMON	Fruit	TURKEY	EUROPE - not EU	0	0	0	0	0	0	0	0	0	0	0	0	0	0	0	0	0	0	0	0	0.75	0	0	0	0	0	0	0	0	0	0	0	0	0	0	0.013	0	0	0	0	0	0	0	0
LEMON	Fruit	TURKEY	EUROPE - not EU	0	0	0	0	0	0	0	0	0	0	0	0	0	0	0	0	0	0	0	0	0.144	0	0	0	0	0	0	0	0	0	0	0	0	0	0	0.016	0	0	0	0	0	0	0	0
LEMON	Fruit	TURKEY	EUROPE - not EU	0	0	0	0	0	0	0	0	0	0	0	0	0	0	0	0	0	0	0	0	0.915	0	0	0	0	0	0	0	0	0	0	0	0	0	0	0.263	0.065	0	0	0	0	0	0	0
LEMON	Fruit	TURKEY	EUROPE - not EU	0	0	0	0	0.045	0	0	0	0	0	0	0	0	0	0	0	0	0	0	0	0.062	0	0	0	0	0	0	0	0	0	0	0	0	0	0	0.393	0	0	0	0.03	0	0	0	0
LEMON	Fruit	TURKEY	EUROPE - not EU	0	0.464	0	0	0.02	0	0	0	0	0	0	0	0	0	0	0	0	0	0	0	0	0	0	0	0	0	0	0	0	0	0	0.011	0	0	0	0.996	0	0	0	0.093	0	0	0	0
LEMON	Fruit	TURKEY	EUROPE - not EU	0	0	0	0	0	0	0	0	0	0	0	0	0	0	0	0	0	0	0	0	0.075	0	0	0	0	0	0	0	0	0	0	0	0	0	0	0.528	0	0	0	0	0	0	0	0
LEMON	Fruit	TURKEY	EUROPE - not EU	0	0	0	0	0	0	0	0	0	0	0	0	0	0	0	0	0	0	0	0	0.248	0	0	0	0	0	0	0	0	0	0	0	0	0	0	0.661	0	0	0	0	0	0	0	0
LEMON	Fruit	TURKEY	EUROPE - not EU	0	0.382	0	0	0	0	0	0	0	0	0	0	0	0	0	0	0	0	0	0	0.011	0	0	0	0	0	0	0	0	0	0	0	0	0	0	1.198	0	0	0	0	0	0	0	0
LEMON	Fruit	TURKEY	EUROPE - not EU	0	0	0	0	0	0	0	0	0	0	0	0	0	0	0	0	0	0	0	0	1.491	0	0	0	0	0	0	0	0	0	0	0	0	0	0	0.059	0.028	0	0	0	0	0	0	0
LEMON	Fruit	TURKEY	EUROPE - not EU	0	0.364	0	0	0	0	0	0	0	0	0	0	0	0	0	0	0	0	0	0	0.259	0	0	0	0	0	0	0	0	0	0	0	0	0	0	1.428	0.03	0	0	0	0	0	0	0
LEMON	Fruit	TURKEY	EUROPE - not EU	0	0	0	0	0	0	0	0	0	0	0	0	0	0	0	0	0	0	0	0	2.402	0	0	0	0	0	0	0	0	0	0	0	0	0	0	0	0	0	0	0	0	0	0	0
LEMON	Fruit	TURKEY	EUROPE - not EU	0	0.025	0	0	0	0.188	0	0	0	0	0	0	0	0	0	0	0	0	0	0	0.111	0	0	0	0	0	0	0	0	0	0	0	0	0	0	0.028	0	0	0	0	0	0	1.144	0
LEMON	Fruit	TURKEY	EUROPE - not EU	0	0	0	0	0	0	0	0	0	0	0	0	0	0	0	0	0	0	0	0	0	0	0	0	0	0	0	0	0	0	0	0	0	0	0	0.045	0	0	0	0	0	0	0	0
LEMON	Fruit	TURKEY	EUROPE - not EU	0	0.757	0	0	0	0	0	0	0	0	0	0	0	0	0	0	0	0	0	0	0.951	0	0	0	0	0	0	0	0	0	0	0	0	0	0	1.007	0	0	0	0	0	0	0	0
LEMON	Fruit	TURKEY	EUROPE - not EU	0	0	0	0	0	0	0	0	0	0	0	0	0	0	0	0	0	0	0	0	0	0	0	0	0	0	0	0	0	0	0	0	0	0	0	2.213	0	0	0	0	0	0	0	0
LEMON	Fruit	TURKEY	EUROPE - not EU	0	0	0	0	0	0	0	0	0	0	0	0	0	0	0	0	0	0	0	0	0.577	0	0	0	0	0	0	0	0	0	0	0	0	0	0	1.137	0	0	0	0	0	0	0	0
LEMON	Fruit	TURKEY	EUROPE - not EU	0	0.148	0	0	0	0	0	0	0	0	0	0	0	0	0	0	0	0	0	0	1.898	0	0	0	0	0	0	0	0	0	0	0	0	0.015	0.035	0	0	0	0	0	0	0	0	0
LEMON	Fruit	TURKEY	EUROPE - not EU	0	1.407	0	0	0	0	0	0	0	0	0	0	0	0	0	0	0	0	0	0	1.303	0	0	0	0	0	0	0	0	0	0	0	0	0	0.087	1.799	0	0	0	0	0	0	0	0
LEMON	Fruit	TURKEY	EUROPE - not EU	0	0	0	0	0	0	0	0	0	0	0	0	0	0	0	0	0	0	0	0	1.13	0	0	0	0	0	0	0	0	0	0	0	0	0	0	1.966	0	0	0	0	0	0	0	0
LEMON	Fruit	TURKEY	EUROPE - not EU	0	0	0	0	0	0	0	0	0	0	0	0	0	0	0	0	0	0	0	0	1.989	0	0	0	0	0	0	0	0	0	0	0	0	0	0.017	1.191	0	0	0	0	0	0	0	0
LEMON	Fruit	TURKEY	EUROPE - not EU	0.043	0	0	0	0	0	0	0	0	0	0	0	0	0	0	0	0	0	0	0	0	0	0	0	0	0.014	0	0	0	0	0	0	0	0	0.042	0	0.044	0	0	0	0	0	0	0
LEMON	Fruit	TURKEY	EUROPE - not EU	0	0	0	0	0	0	0	0	0	0	0	0	0	0	0	0	0	0	0	0	0	0	0	0	0	0	0	0	0	0	0	0	0	0	0	0.068	0	0	0	0	0	0	0	0
LEMON	Fruit	TURKEY	EUROPE - not EU	0	0.017	0	0	0	0	0	0	0	0	0	0	0	0	0	0	0	0	0	0	0	0	0	0	0	0	0	0	0	0	0	0	0	0	0	0.08	0	0	0	0	0	0	0	0
LEMON	Fruit	TURKEY	EUROPE - not EU	0	0.294	0	0	0	0	0	0	0	0	0	0	0	0	0	0	0	0	0	0	0	0	0	0	0	0	0	0	0	0	0	0	0	0	0	0.127	0	0	0	0	0	0	0	0
LEMON	Fruit	TURKEY	EUROPE - not EU	0	2.477	0	0	0	0	0	0	0	0	0	0	0	0	0	0	0	0	0	0	2.174	0	0	0	0	0	0	0	0	0	0	0	0	0	0	1.487	0	0	0	0	0	0	0	0
LEMON	Fruit	TURKEY	EUROPE - not EU	0	0	0	0	0	0	0	0	0	0	0	0	0	0	0	0	0	0	0	0	0.239	0	0	0	0	0	0	0	0	0	0	0	0	0	0	0	0	0	0	0	0	0	0	0
LEMON	Fruit	TURKEY	EUROPE - not EU	0	0	0	0	0	0	0	0	0	0	0	0	0	0	0	0	0	0.052	0	0.043	0.272	0	0	0	0	0	0	0	0	0	0	0	0	0	0	0	0.013	0	0	0	0	0	0	0
LEMON	Fruit	URUGUAY	SOUTH AMERICA	0	0.503	0	0	0	0	0	0	0	0	0	0	0	0	0	0	0	0	0	0	1.788	0	0	0	0	0	0	0	0	0	0	0	0	0.016	0.036	0	0	0	0	0	0	0	0	0
MANDARIN	Fruit	ALBANIA	EUROPE - not EU	0	0	0	0	0	0	0	0	0	0	0	0	0	0	0	0	0	0	0	0	1.087	0	0	0	0	0	0	0	0	0	0	0	0	0	0	0	0	0	0	0	0	0	0	0
MANDARIN	Fruit	EGYPT	AFRICA	0	0	0	0	0	0	0	0	0	0	0	0.095	0	0	0	0	0	0	0	0	1.615	0.026	0	0	0	0	0	0	0	0	0	0	0	0	0	0	0	0	0	0	0	0	0	0
MANDARIN	Fruit	EGYPT	AFRICA	0.08	0	0	0	0	0	0	0	0	0	0	0	0	0	0	0	0	0	0	0	0	0	0	0	0	0	0	0	0	0	0	0	0	0	0	0	0	0.229	0	0	0	0	0	0
MANDARIN	Fruit	EGYPT	AFRICA	0	0	0	0	0	0	0	0	0	0	0	0	0	0	0	0	0	0	0	0	1.091	0	0	0	0	0	0	0	0	0	0	0	0	0	0	0	0	0	0	0	0	0	0	0
MANDARIN	Fruit	EGYPT	AFRICA	0	0	0.021	0	0	0	0	0	0	0	0	0	0	0	0	0	0	0	0	0	1.362	0	0	0	0	0	0	0	0	0	0	0	0	0	0	0	0.022	0	0	0	0	0	0	0
MANDARIN	Fruit	EGYPT	AFRICA	0	0	0	0	0	0	0	0	0	0	0	0	0	0	0	0	0	0	0	0	1.511	0	0	0	0	0	0	0	0	0	0	0	0	0	0	0	0	0	0	0	0	0	0	0
MANDARIN	Fruit	EGYPT	AFRICA	0	0.015	0	0	0	0	0	0	0	0	0	0.016	0	0	0	0	0	0	0	0	1.563	0	0	0	0	0	0	0	0	0	0	0	0	0	0	0	0	0	0	0	0	0	0	0
MANDARIN	Fruit	EGYPT	AFRICA	0	0	0	0	0	0	0	0	0	0	0	0	0	0	0	0	0	0	0	0	0.819	0	0	0	0	0	0	0	0	0	0	0	0	0	0	0	0	0	0	0	0	0	0	0
MANDARIN	Fruit	EGYPT	AFRICA	0	0	0	0	0	0	0	0	0	0	0	0	0	0	0	0	0	0	0	0	1.126	0	0	0	0	0	0	0	0	0	0	0	0	0	0	0	0	0	0	0	0	0	0	0
MANDARIN	Fruit	EGYPT	AFRICA	0.025	0	0	0	0	0	0	0	0	0	0	0	0	0	0	0	0	0	0	0	0.854	0	0	0	0	0	0	0	0	0	0	0	0	0	0	0.022	0	0	0	0	0	0	0	0
MANDARIN	Fruit	EGYPT	AFRICA	0	0	0	0	0	0	0	0	0	0	0	0	0	0	0	0	0	0	0	0	1.395	0	0	0	0	0	0	0	0	0	0	0	0	0	0	0.015	0	0	0	0	0	0	0	0
MANDARIN	Fruit	EGYPT	AFRICA	0	0	0	0	0	0	0	0	0	0	0	0	0.031	0	0	0	0	0	0	0	1.305	0	0	0	0	0	0	0	0	0	0	0	0	0	0	0	0	0	0	0	0	0	0	0
MANDARIN	Fruit	EGYPT	AFRICA	0	0	0	0	0	0	0	0	0	0	0	0	0	0	0	0	0	0	0	0	1.557	0	0	0	0	0	0	0	0	0	0	0	0	0	0	0	0	0	0	0	0	0	0	0
MANDARIN	Fruit	EGYPT	AFRICA	0	0	0	0	0	0	0	0	0	0	0	0	0	0	0	0	0	0	0	0	0.63	0	0	0	0	0	0	0	0	0	0	0	0	0	0	0	0	0	0	0	0	0	0	0
MANDARIN	Fruit	EGYPT	AFRICA	0	0	0	0	0	0	0	0	0	0	0	0	0	0	0	0	0	0	0	0	1.488	0	0	0	0	0	0	0	0	0	0	0	0	0	0	0	0	0	0	0	0	0	0	0
MANDARIN	Fruit	EGYPT	AFRICA	0	0	0	0	0	0	0	0	0	0	0	0	0	0	0	0	0	0	0	0	0.244	0	0	0	0	0	0	0	0	0	0	0	0	0	0	0	0	0	0	0	0	0	0	0
MANDARIN	Fruit	EGYPT	AFRICA	0.022	0	0	0	0	0	0	0	0	0	0	0	0	0	0	0	0	0	0	0	0.668	0	0	0	0	0	0	0	0	0	0	0	0	0	0	0.406	0	0	0	0	0	0	0	0
MANDARIN	Fruit	EGYPT	AFRICA	0	0	0	0	0	0	0	0	0	0	0	0	0	0	0	0	0	0	0	0	0	0	0	0	0	0	0	0	0	0	0	0	0	0	0	0.074	0	0	0	0	0	0	0	0
MANDARIN	Fruit	NETHERLANDS	EUROPE - EU	0	0	0	0	0	0	0	0	0	0	0	0	0	0	0	0	0	0	0	0	1.636	0	0	0	0	0	0	0	0	0	0	0	0	0	0	0.025	0.024	0	0	0	0	0	0	0
MANDARIN	Fruit	SPAIN	EUROPE - EU	0	0	0	0	0	0	0	0	0	0	0	0	0	0	0	0	0	0	0	0	0.664	0	0	0	0	0	0	0	0	0	0	0	0	0	0	2.219	0	0.193	0	0	0	0	0	0
MANDARIN	Fruit	TURKEY	EUROPE - not EU	0	0.025	0	0	0	0	0	0	0	0	0	0	0	0	0	0	0	0	0	0	0.394	0	0	0	0	0	0	0	0	0	0	0	0	0	0	1.061	0	0	0	0	0	0	0	0
MANDARIN	Fruit	TURKEY	EUROPE - not EU	0	0	0.015	0	0	0	0	0	0	0	0	0	0	0	0	0	0	0	0	0	1.631	0	0	0	0	0	0	0	0	0	0	0	0	0	0	0.059	0	0.012	0	0	0	0	0	0
MANDARIN	Fruit	TURKEY	EUROPE - not EU	0	0	0	0	0	0	0	0	0	0	0	0	0	0	0	0	0	0	0	0	0.741	0	0	0	0	0	0	0	0	0	0	0	0	0	0	0.483	0.019	0	0	0	0	0	0	0
MANDARIN	Fruit	TURKEY	EUROPE - not EU	0	0	0	0	0	0	0	0	0	0	0	0	0	0	0	0	0	0	0	0	0.175	0	0	0	0	0	0	0	0	0	0	0	0	0	0	0.241	0	0.061	0	0	0	0	0	0
MANDARIN	Fruit	TURKEY	EUROPE - not EU	0	0	0	0	0	0	0	0	0	0	0	0	0	0	0	0	0	0	0	0	0.353	0	0	0	0	0	0	0	0	0	0	0	0	0	0	0	0	0	0	0	0	0	0	0
MANDARIN	Fruit	TURKEY	EUROPE - not EU	0	0	0	0	0	0	0	0	0	0	0	0	0	0	0	0	0	0	0	0	0.791	0	0	0	0	0	0	0	0	0	0	0	0	0	0	0.215	0.062	0	0	0	0	0	0	0
MANDARIN	Fruit	TURKEY	EUROPE - not EU	0	0	0	0	0	0	0	0	0	0	0	0	0	0	0	0	0	0	0	0	1.566	0	0	0	0	0	0	0	0	0	0	0	0	0	0	2.572	0	0	0	0	0	0	0	0
MANDARIN	Fruit	TURKEY	EUROPE - not EU	0	0	0	0	0	0	0	0	0	0	0	0	0	0	0	0	0	0	0	0	0.828	0	0	0	0	0	0	0	0	0	0	0	0	0	0	1.293	0	0	0	0	0	0	0	0
MANDARIN	Fruit	TURKEY	EUROPE - not EU	0	0	0	0	0	0	0	0	0	0	0	0	0	0	0	0	0	0	0	0	1.387	0	0	0	0	0	0	0	0	0	0	0	0	0	0	1.379	0	0.06	0	0	0	0	0	0
MANDARIN	Fruit	TURKEY	EUROPE - not EU	0.143	0	0	0	0	0	0	0	0	0	0	0	0.033	0	0	0	0	0	0	0	2.722	0	0	0	0	0	0	0	0	0	0	0.095	0	0	0	1.022	0	0	0	0	0	0	0	0
MANDARIN	Fruit	TURKEY	EUROPE - not EU	0.04	0	0	0	0	0	0	0	0	0	0	0	0	0	0	0	0	0	0	0.036	0.307	0	0	0	0	0	0	0	0	0	0	0	0	0	0	0	0.127	0	0	0	0	0	0	0
MANDARIN	Fruit	TURKEY	EUROPE - not EU	0	0.035	0	0	0	0	0	0	0	0	0	0	0	0	0	0	0	0	0	0	0.627	0	0	0	0	0	0	0	0	0	0	0	0	0	0	1.143	0	0.163	0	0	0	0	0	0
MANDARIN	Fruit	TURKEY	EUROPE - not EU	0	0	0	0	0	0	0	0	0	0	0	0	0	0	0	0	0	0	0	0	1.975	0	0	0	0	0	0	0	0	0	0	0	0	0	0	0	0	0	0	0	0	0	0	0
MANDARIN	Fruit	TURKEY	EUROPE - not EU	0	0	0.019	0	0	0	0	0	0	0	0	0	0	0	0	0	0	0	0	0	1.883	0	0	0	0	0	0	0	0	0	0	0	0	0	0	0	0	0	0	0	0	0	0	0
MANDARIN	Fruit	TURKEY	EUROPE - not EU	0	0	0	0	0	0	0	0	0	0	0	0	0.018	0	0	0	0	0	0	0	1.162	0	0	0	0	0	0	0	0	0	0	0	0	0	0	0.322	0	0	0	0	0	0	0	0
MANDARIN	Fruit	TURKEY	EUROPE - not EU	0	0	0	0	0	0.025	0	0	0	0	0	0	0	0	0	0	0	0	0	0	0	0	0	0	0	0	0	0	0	0	0	0	0	0	0	0.075	0.043	0	0	0	0	0	0.029	0
MANDARIN	Fruit	TURKEY	EUROPE - not EU	0	0.021	0	0	0	0	0	0	0	0	0	0	0	0	0	0	0	0	0	0	0.425	0	0	0	0	0	0	0	0	0	0	0	0	0	0	0.129	0	0	0	0	0	0	0	0
APPLE	Fruit	ROMANIA	EUROPE - EU	0	0	0.257	0	0	0	0	0	0	0	0	0	0	0	0	0	0	0	0	0	0	0	0	0	0	0	0	0	0	0	0	0	0	0	0.09	0	0	0	0	0	0	0	0	0
PEAS	Vegetable	GREECE	EUROPE - EU	0	0	0.042	0	0	0	0	0	0	0	0	0	0	0	0	0	0	0	0	0	0	0	0	0	0	0	0	0	0	0	0	0	0	0	0	0	0	0	0	0	0	0	0	0
PEAS	Vegetable	HUNGARY	EUROPE - EU	0	0	0.016	0	0	0	0	0	0	0	0	0	0	0	0	0	0	0	0	0	0	0	0	0	0	0	0	0	0	0	0	0	0	0	0	0	0	0	0	0	0	0	0	0
APPLE	Fruit	GREECE	EUROPE - EU	0	0	0.019	0	0	0	0	0	0	0	0	0	0	0	0	0	0	0	0	0	0	0	0	0	0	0	0	0	0	0	0	0	0	0	0.011	0	0	0	0	0	0	0	0	0
APPLE	Fruit	ITALY	EUROPE - EU	0.049	0	0	0	0	0	0	0	0	0	0	0	0	0	0	0	0	0	0	0	0	0	0	0	0	0	0	0	0.052	0	0	0	0	0	0	0	0	0	0	0	0	0	0	0
APPLE	Fruit	ITALY	EUROPE - EU	0	0	0	0	0	0	0	0	0	0	0.015	0	0	0	0	0	0	0	0	0	0	0	0	0	0	0	0	0	0	0	0	0	0	0	0	0.017	0	0	0	0	0	0	0	0
APPLE	Fruit	ITALY	EUROPE - EU	0.031	0	0	0	0	0	0	0	0	0	0	0	0	0	0	0	0	0	0	0	0	0	0	0	0	0	0	0	0	0	0	0	0	0	0	0	0	0	0	0	0	0	0	0
APPLE	Fruit	MACEDONIA	EUROPE - not EU	0	0	0.04	0	0	0	0	0	0	0	0	0	0	0	0	0	0	0	0	0	0	0	0	0	0	0	0	0	0	0	0	0	0	0	0.023	0	0	0	0	0	0	0	0	0
APPLE	Fruit	MACEDONIA	EUROPE - not EU	0	0	0	0	0	0.022	0	0	0	0	0	0	0	0	0	0	0	0	0	0	0	0	0	0	0	0	0	0	0	0	0	0	0	0	0	0	0	0	0	0	0	0	0	0
APPLE	Fruit	MACEDONIA	EUROPE - not EU	0.014	0	0.039	0	0	0	0	0	0	0	0	0	0	0	0	0	0	0	0	0	0	0	0	0	0	0	0	0	0	0	0	0.041	0	0	0.021	0	0	0	0	0	0	0	0	0
APPLE	Fruit	POLAND	EUROPE - EU	0.011	0	0	0	0	0	0	0	0	0	0	0.016	0	0	0	0	0	0	0	0	0	0	0	0	0	0	0	0	0	0	0	0	0	0	0	0.022	0	0	0	0	0	0	0	0
APPLE	Fruit	POLAND	EUROPE - EU	0.061	0	0	0	0	0	0	0	0	0	0	0	0	0	0	0	0	0	0	0.1	0	0	0	0	0	0	0	0	0	0	0	0	0	0	0	0	0	0	0	0	0	0	0	0
APPLE	Fruit	POLAND	EUROPE - EU	0.046	0	0	0	0	0	0	0	0	0	0	0	0	0	0	0	0	0	0	0	0	0	0	0	0	0	0	0	0	0	0	0	0	0	0	0.169	0	0	0	0	0	0	0	0
APPLE	Fruit	POLAND	EUROPE - EU	0	0	0	0	0	0	0	0	0	0	0.112	0	0	0	0	0	0.013	0	0	0	0	0	0	0	0	0	0	0	0	0	0	0	0	0	0	0.017	0	0	0	0	0	0	0	0
APPLE	Fruit	POLAND	EUROPE - EU	0	0	0	0	0	0	0	0	0	0	0	0.028	0	0	0	0	0	0	0	0	0	0	0	0	0	0	0	0	0	0	0	0	0	0	0	0	0	0	0	0	0	0	0	0
APPLE	Fruit	POLAND	EUROPE - EU	0.03	0	0.038	0	0	0	0	0	0	0	0	0	0	0	0	0	0	0	0	0	0	0	0	0	0	0	0	0	0	0	0	0	0	0	0.02	0	0	0	0	0	0	0	0	0
APPLE	Fruit	POLAND	EUROPE - EU	0	0	0.056	0	0	0	0	0	0	0	0	0	0	0	0	0	0	0	0	0	0	0	0	0	0	0	0	0	0	0	0	0	0	0	0.05	0	0	0	0	0	0	0	0	0
APPLE	Fruit	POLAND	EUROPE - EU	0	0	0.036	0	0	0	0	0	0	0	0	0	0	0	0	0	0	0	0	0	0	0	0	0	0	0	0	0	0	0	0	0	0	0	0	0	0	0	0	0	0	0	0	0
APPLE	Fruit	POLAND	EUROPE - EU	0.037	0	0	0	0	0	0	0	0	0	0	0	0	0	0	0	0	0	0	0	0	0	0	0	0	0	0	0	0	0	0	0	0	0	0	0	0	0	0	0	0	0	0	0
APPLE	Fruit	POLAND	EUROPE - EU	0	0	0	0	0	0	0	0	0	0	0	0	0	0	0	0	0	0	0	0	0	0	0	0	0	0	0	0	0.015	0	0	0	0	0	0	0	0	0	0	0	0	0	0	0
APPLE	Fruit	POLAND	EUROPE - EU	0	0	0	0	0	0.029	0	0	0	0	0	0	0	0	0	0	0	0	0	0	0	0	0.014	0	0	0	0	0	0	0	0	0	0	0	0	0	0	0	0	0	0	0	0	0
APPLE	Fruit	POLAND	EUROPE - EU	0	0	0	0	0	0	0	0	0	0	0	0	0	0	0	0	0	0	0	0	0	0	0	0	0	0	0	0	0	0	0	0.12	0	0	0	0	0	0	0	0	0	0	0	0
APPLE	Fruit	POLAND	EUROPE - EU	0	0	0	0	0	0	0	0	0	0	0	0	0	0	0	0	0	0	0	0	0	0	0	0	0	0	0	0	0	0	0	0.017	0	0	0	0	0	0	0	0	0	0	0	0
APPLE	Fruit	POLAND	EUROPE - EU	0.012	0	0.05	0	0	0	0	0	0	0	0	0	0	0	0	0	0	0	0	0	0	0	0	0	0	0	0	0	0	0	0	0	0	0	0.027	0	0	0	0	0	0	0	0	0
APPLE	Fruit	POLAND	EUROPE - EU	0	0	0.115	0	0	0	0	0	0	0.13	0	0	0	0	0	0	0	0	0	0.024	0	0	0.012	0	0	0	0	0	0	0	0	0	0	0	0.064	0	0	0	0	0	0	0	0	0
APPLE	Fruit	POLAND	EUROPE - EU	0	0	0	0.012	0	0	0	0	0	0	0	0	0	0	0	0	0	0	0	0	0	0	0	0	0	0	0	0	0	0	0	0.091	0	0	0	0	0	0	0	0	0	0	0	0
APPLE	Fruit	POLAND	EUROPE - EU	0.032	0	0	0	0	0	0	0	0	0	0	0	0	0	0	0	0	0	0	0	0	0	0	0	0	0	0	0	0	0	0	0	0	0	0	0	0	0	0	0	0	0	0	0
APPLE	Fruit	POLAND	EUROPE - EU	0.011	0	0	0	0	0	0	0	0	0.026	0	0	0	0	0	0	0	0	0	0	0	0	0	0	0	0	0	0	0	0	0	0	0	0	0	0	0	0	0	0	0	0	0	0
APPLE	Fruit	POLAND	EUROPE - EU	0	0	0.057	0	0	0	0	0	0	0	0	0	0	0	0	0	0	0	0	0	0	0	0	0	0	0	0	0	0	0	0	0	0	0	0.025	0	0	0	0	0	0	0	0	0
APPLE	Fruit	MOLDOVA	EUROPE - not EU	0	0	0	0	0	0	0	0	0	0	0	0	0	0	0	0	0	0	0	0	0	0	0	0	0	0	0	0	0	0	0	0	0.11	0	0	0	0	0	0	0	0	0	0	0
APPLE	Fruit	MOLDOVA	EUROPE - not EU	0	0	0	0	0	0	0	0	0	0	0	0	0	0	0	0	0	0	0	0	0	0	0	0	0	0	0	0	0	0	0	0	0	0	0	0.047	0	0	0	0	0	0	0	0
APPLE	Fruit	MOLDOVA	EUROPE - not EU	0	0	0	0	0	0	0	0	0	0	0	0	0	0	0	0	0	0	0	0	0	0	0	0	0	0	0	0	0	0	0	0	0.23	0	0	0	0	0	0	0	0	0	0	0
APPLE	Fruit	MOLDOVA	EUROPE - not EU	0	0	0	0	0	0	0	0	0	0	0	0	0	0	0	0	0	0	0	0	0	0	0	0	0	0	0	0	0	0	0	0	0	0	0	0.018	0	0	0	0	0	0	0	0
APPLE	Fruit	MOLDOVA	EUROPE - not EU	0.198	0	0	0	0	0	0	0	0	0	0	0	0	0	0	0	0	0	0	0	0	0	0	0	0	0	0	0	0.046	0	0	0	0	0	0	0	0	0	0	0	0	0	0	0
APPLE	Fruit	ROMANIA	EUROPE - EU	0	0	0.094	0	0	0	0	0	0	0	0	0	0	0	0	0	0	0	0	0	0	0	0	0	0	0	0	0	0	0	0	0	0	0	0.041	0	0	0	0	0	0	0	0	0
APPLE	Fruit	ROMANIA	EUROPE - EU	0	0	0	0	0	0	0	0	0	0	0	0	0	0	0	0	0	0	0	0	0	0	0	0	0	0	0	0	0	0	0	0	0	0	0	0.026	0	0	0	0	0	0	0	0
APPLE	Fruit	ROMANIA	EUROPE - EU	0.064	0	0	0	0	0	0	0	0	0	0	0	0	0	0	0	0	0	0	0	0	0	0	0	0	0	0	0	0	0	0	0	0	0	0	0	0	0	0.118	0	0	0	0	0
APPLE	Fruit	ROMANIA	EUROPE - EU	0	0	0.024	0	0	0	0	0	0	0	0	0	0	0	0	0	0	0	0	0	0	0	0	0	0	0	0	0	0	0	0	0	0	0	0.015	0	0	0	0	0	0	0	0	0
APPLE	Fruit	ROMANIA	EUROPE - EU	0	0	0.098	0	0	0	0	0	0	0	0	0	0	0	0	0	0	0	0	0	0	0	0	0	0	0	0	0	0	0	0	0	0	0	0.058	0	0	0	0	0	0	0	0	0
APPLE	Fruit	ROMANIA	EUROPE - EU	0	0	0	0	0	0	0	0	0	0.068	0	0	0	0	0	0	0	0	0	0	0	0	0	0	0	0	0	0	0	0	0	0	0	0	0	0	0	0	0	0	0	0	0	0
APPLE	Fruit	ROMANIA	EUROPE - EU	0	0	0	0	0	0	0	0	0	0.015	0	0	0	0	0	0	0	0	0	0.014	0	0	0	0	0	0	0	0	0	0	0	0	0	0	0	0.072	0	0	0	0	0	0	0	0
APPLE	Fruit	SERBIA	EUROPE - not EU	0	0	0	0	0	0	0	0	0	0	0	0	0	0	0	0	0	0	0	0	0	0	0	0	0	0	0	0	0	0	0	0	0	0	0	0.043	0	0	0	0	0	0	0	0
APPLE	Fruit	UKRAINE	EUROPE - not EU	0.014	0	0.024	0	0	0	0	0	0	0	0	0.066	0	0	0	0	0	0	0	0	0	0	0	0	0	0	0	0	0	0	0	0	0	0	0.013	0.105	0	0	0	0	0.015	0	0	0
APPLE	Fruit	UKRAINE	EUROPE - not EU	0.026	0	0	0	0	0	0	0	0	0	0	0	0	0	0	0	0	0	0	0	0	0	0	0	0	0	0	0	0	0	0	0	0	0	0	0	0	0	0	0	0	0	0	0
CARROT	Vegetable	EGYPT	AFRICA	0	0	0.033	0	0	0	0	0	0	0	0	0	0	0	0	0	0	0	0	0	0	0	0	0	0	0	0	0	0	0	0	0	0	0	0	0	0	0	0	0	0	0	0	0
CARROT	Vegetable	GREECE	EUROPE - EU	0	0	0.062	0	0	0	0	0	0	0	0	0	0	0	0	0	0	0	0	0	0	0	0	0	0	0	0	0	0	0	0	0	0	0	0.02	0	0	0	0	0	0	0	0	0
CARROT	Vegetable	TURKEY	EUROPE - not EU	0	0	0.012	0	0	0	0	0	0	0	0	0	0	0	0	0	0	0	0	0	0	0	0	0	0	0	0	0	0	0	0	0	0	0	0	0	0	0	0	0	0	0	0	0
CARROT	Vegetable	TURKEY	EUROPE - not EU	0	0	0	0	0	0	0	0	0	0	0	0	0	0	0	0	0	0	0	0	0	0	0	0	0.107	0	0	0	0	0	0	0	0	0	0	0	0	0	0	0	0	0	0	0
CARROT	Vegetable	HUNGARY	EUROPE - EU	0	0	0.069	0	0	0	0	0	0	0	0	0	0	0	0	0	0	0	0	0	0	0	0	0	0	0	0	0	0	0	0	0	0	0	0.02	0	0	0	0	0	0	0	0	0
CARROT	Vegetable	HUNGARY	EUROPE - EU	0	0	0	0	0	0	0	0	0	0	0	0	0	0	0	0	0	0	0	0	0	0.012	0	0	0	0	0	0	0	0	0	0	0	0	0	0	0	0	0	0	0	0	0	0
NECTARINE	Fruit	GREECE	EUROPE - EU	0.016	0	0	0	0	0	0	0	0	0	0	0	0	0	0.027	0	0	0	0	0	0	0	0	0	0	0	0	0	0	0	0	0	0	0	0	0	0	0	0	0	0	0	0	0.01
NECTARINE	Fruit	GREECE	EUROPE - EU	0	0	0.013	0	0	0	0	0	0	0	0	0	0	0	0	0	0	0	0	0	0	0	0	0	0	0	0	0	0	0	0	0	0	0	0	0	0	0.032	0	0	0	0	0	0
NECTARINE	Fruit	TURKEY	EUROPE - not EU	0.028	0	0.062	0	0	0	0	0	0	0.139	0	0	0	0	0	0	0	0	0	0	0	0.079	0	0	0	0	0	0	0	0	0	0	0	0	0.03	0	0	0	0	0	0	0	0	0
NECTARINE	Fruit	TURKEY	EUROPE - not EU	0.115	0	0	0.039	0	0	0	0	0	0	0	0	0	0	0	0	0	0	0	0	0	0	0	0	0	0	0	0	0	0	0	0	0	0	0	0	0	0	0	0	0	0	0	0
WATERMELON	Fruit	GREECE	EUROPE - EU	0	0	0.038	0	0	0	0	0	0	0	0	0	0	0	0	0	0	0	0	0	0	0	0	0	0	0	0	0	0	0	0	0	0	0	0	0	0	0	0	0	0	0	0	0
WATERMELON	Fruit	BRAZIL	SOUTH AMERICA	0	0	0	0	0	0	0	0	0	0	0	0	0	0	0	0	0	0	0	0	0.288	0.021	0	0	0	0	0	0	0	0	0	0	0	0	0	0	0	0	0	0	0	0	0	0
WATERMELON	Fruit	BRAZIL	SOUTH AMERICA	0	0	0	0	0	0	0	0	0	0	0	0	0	0	0	0	0	0	0	0	0	0.019	0	0	0	0	0	0	0	0	0	0	0	0	0	0	0	0	0	0	0	0	0	0
PEAR	Fruit	SOUTH AFRICA	AFRICA	0.018	0	0	0	0	0	0	0	0	0	0	0	0	0	0	0	0	0	0	0	0	0	0	0	0	0	0	0	0	0	0	0	0	0	0	0	0	0	0	0	0	0	0	0
ORANGES	Fruit	SOUTH AFRICA	AFRICA	0	0	0	0	0	0	0	0	0	0	0	0	0	0	0	0	0	0	0	0	0.807	0	0	0	0	0	0	0	0	0	0	0	0	0	0	0	0	0	0	0	0	0	0	0
PEAR	Fruit	ARGENTINA	SOUTH AMERICA	0.076	0	0	0	0	0.021	0	0	0	0	0	0	0	0	0	0	0	0	0	0	0	0	0	0	0	0	0	0	0	0	0	0	0	0	0	0	0	0	0	0	0.072	0	0.174	0
PEAR	Fruit	ARGENTINA	SOUTH AMERICA	0	0	0	0	0	0.016	0	0	0	0	0	0	0	0	0	0	0	0	0	0	0	0	0	0	0	0	0	0	0	0	0	0	0	0	0	0	0	0	0	0	0.037	0	0	0
PEAR	Fruit	ARGENTINA	SOUTH AMERICA	0.036	0	0	0	0	0	0	0	0	0	0	0	0	0	0	0	0	0	0	0	0	0	0	0	0	0	0	0	0.218	0	0	0	0	0	0	0	0	0	0	0	0	0	0	0
PEAR	Fruit	ARGENTINA	SOUTH AMERICA	0	0	0	0	0	0	0	0	0	0	0	0.071	0	0	0	0	0	0	0	0	0	0	0	0	0	0	0	0	0	0	0	0	0	0	0	0	0	0	0	0	0	0	0	0
PEAR	Fruit	ARGENTINA	SOUTH AMERICA	0	0	0.067	0	0	0	0	0	0	0	0	0.029	0	0	0	0	0	0	0	0	0	0	0	0	0	0	0	0	0	0	0	0	0	0	0.044	0	0	0	0	0	0.021	0	0	0
PEAR	Fruit	ARGENTINA	SOUTH AMERICA	0	0	0.1	0	0	0.059	0	0	0	0.015	0.29	0	0	0	0	0	0	0	0	0	0	0	0	0	0	0	0	0	0	0	0	0	0	0	0.035	0.049	0	0	0	0	0.051	0	0.078	0
PEAR	Fruit	ARGENTINA	SOUTH AMERICA	0	0	0	0	0	0	0	0	0	0	0	0	0	0	0	0	0	0	0	0	0	0	0	0	0	0	0	0	0	0	0	0	0	0	0	0	0.029	0	0	0	0	0	0	0
PEAR	Fruit	ARGENTINA	SOUTH AMERICA	0	0	0.033	0	0	0	0	0	0	0	0	0	0	0	0	0	0	0	0	0	0	0	0	0	0	0	0	0	0	0	0	0	0	0	0.023	0	0	0	0	0	0	0	0	0
PEAR	Fruit	ARGENTINA	SOUTH AMERICA	0	0	0	0	0	0	0	0	0	0	0	0	0	0	0	0	0	0	0	0	0	0	0	0	0	0	0	0	0	0	0	0	0	0	0	0	0	0	0	0	0.023	0	0	0
PEAR	Fruit	ARGENTINA	SOUTH AMERICA	0	0	0	0	0	0	0	0	0	0	0	0	0	0	0	0	0	0	0	0	0	0	0	0	0	0	0	0	0	0	0	0	0	0	0	0	0	0	0	0	0.023	0	0	0
PEAR	Fruit	ARGENTINA	SOUTH AMERICA	0	0	0	0	0	0	0	0	0	0	0	0	0	0	0	0	0	0	0	0	0	0	0	0	0	0	0	0	0	0	0	0	0	0	0	0	0	0	0	0	0.038	0	0	0
PEAR	Fruit	CHILE	SOUTH AMERICA	0	0	0	0	0	0	0	0	0	0	0	0	0	0	0	0	0	0	0	0	0	0	0	0	0	0	0	0	0	0	0	0	0	0	0	0	0	0	0	0	0.019	0	0	0
PEAR	Fruit	NETHERLANDS	EUROPE - EU	0	0	0	0	0	0	0	0	0	0	0	0	0	0	0	0	0	0	0	0	0	0	0	0	0	0	0	0	0	0	0	0	0	0	0	0	0	0	0	0	0.021	0	0	0
PEAR	Fruit	NETHERLANDS	EUROPE - EU	0	0	0	0	0	0	0	0	0	0	0	0	0	0	0	0	0	0	0	0	0	0	0	0	0	0	0	0	0	0	0	0	0	0	0	0	0	0	0	0	0.032	0	0	0
PEAR	Fruit	NETHERLANDS	EUROPE - EU	0	0	0	0	0	0	0	0	0	0	0	0	0	0	0	0	0	0	0	0	0	0	0	0	0	0	0	0	0	0	0	0	0	0	0	0	0	0	0	0	0.015	0	0	0
PEAR	Fruit	NETHERLANDS	EUROPE - EU	0	0	0	0	0	0	0	0	0	0	0	0	0	0	0	0	0	0	0	0	0	0	0	0	0	0	0	0	0	0	0	0	0	0	0	0	0	0	0	0	0.022	0	0	0
PEAR	Fruit	PORTUGAL	EUROPE - EU	0	0	0	0	0	0	0	0	0	0	0	0	0	0	0	0	0	0	0	0	0	0	0	0	0	0	0	0	0	0	0	0	0	0	0	0	0	0	0	0	0.019	0	0	0
PEAR	Fruit	TURKEY	EUROPE - not EU	0.026	0	0	0	0	0	0	0	0	0	0	0	0	0	0	0	0	0	0	0	0	0	0	0	0	0	0	0	0	0	0	0	0	0	0	0	0	0	0	0	0.05	0	0	0
PEAR	Fruit	TURKEY	EUROPE - not EU	0	0	0	0	0	0	0	0	0	0	0	0	0	0	0	0	0	0	0	0	0	0	0	0	0	0	0	0	0	0	0	0	0	0	0	0.469	0	0	0	0	0	0	0	0
PEACH	Fruit	SPAIN	EUROPE - EU	0.018	0	0	0	0	0	0	0	0	0	0	0	0	0	0	0	0	0	0	0	0	0	0	0	0	0	0	0	0	0	0	0	0	0	0	0	0	0	0	0	0	0	0	0
PEACH	Fruit	SERBIA	EUROPE - not EU	0.018	0	0	0	0	0.068	0	0	0	0	0	0	0	0	0	0	0	0	0	0	0	0.013	0	0	0	0	0	0	0	0	0	0	0	0	0	0	0	0	0	0	0	0	0.405	0
PEACH	Fruit	GREECE	EUROPE - EU	0	0	0	0	0	0	0	0	0	0	0	0	0	0	0	0	0	0	0	0	0	0	0	0	0	0	0	0	0	0	0	0	0	0	0	0	0	0	0	0	0	0	0	0.017
PEACH	Fruit	GREECE	EUROPE - EU	0	0	0.052	0	0	0	0	0	0	0	0	0	0	0	0.03	0	0	0	0	0	0	0	0	0	0	0	0	0	0	0	0	0	0	0	0.012	0	0	0	0	0	0	0	0	0
PEACH	Fruit	GREECE	EUROPE - EU	0	0	0.067	0	0	0	0	0	0	0.064	0	0	0	0	0	0	0	0	0	0	0	0	0	0	0	0	0	0	0	0	0	0	0	0	0.02	0	0	0	0	0	0	0	0	0
POMELO	Fruit	CHINA	ASIA	0	0	0	0	0	0	0	0	0	0	0	0	0	0	0	0	0	0	0	0	0.042	0	0	0	0	0	0	0	0	0	0	0	0	0	0	0	0	0	0	0	0	0	0	0
POMELO	Fruit	CHINA	ASIA	0.029	0	0	0	0	0	0	0	0	0	0	0.02	0	0	0	0	0	0	0	0	0.018	0	0	0	0	0	0	0	0	0	0	0	0	0	0.014	0	0	0	0	0	0	0	0	0
POMELO	Fruit	CHINA	ASIA	0.02	0	0	0	0	0	0	0	0	0	0	0	0	0	0	0	0	0	0	0	0	0	0	0	0	0	0	0	0	0	0	0	0	0	0	0	0	0	0	0	0	0	0	0
POMELO	Fruit	CHINA	ASIA	0	0	0	0	0	0	0	0	0	0	0	0	0	0	0	0	0	0	0	0	0.027	0	0	0	0	0	0	0	0	0	0	0	0	0	0.042	0	0	0	0	0	0	0	0	0
POMELO	Fruit	CHINA	ASIA	0.021	0	0	0	0	0	0	0	0	0	0	0.021	0	0	0	0	0	0	0	0	0	0	0	0	0	0	0	0	0	0	0	0	0	0	0	0	0	0	0	0	0	0	0	0
POMELO	Fruit	CHINA	ASIA	0	0	0	0	0	0	0	0	0	0	0	0	0	0	0	0	0	0	0	0	0.065	0	0	0	0	0	0	0	0	0	0	0	0	0	0	0	0	0	0	0	0	0	0	0
POMELO	Fruit	CHINA	ASIA	0.012	0	0	0	0	0	0	0	0	0	0	0	0	0	0	0	0	0	0	0	0.046	0	0	0	0	0.015	0	0	0	0	0	0	0	0	0	0	0	0	0	0	0	0	0	0
POMELO	Fruit	CHINA	ASIA	0	0	0	0	0	0	0	0	0	0	0	0	0	0	0	0	0	0	0	0	0.059	0	0	0	0	0	0	0	0	0	0	0	0	0	0.016	0	0	0	0	0	0	0	0	0
POMELO	Fruit	CHINA	ASIA	0	0	0	0	0	0	0	0	0	0	0	0.031	0	0	0	0	0	0	0	0	0	0	0	0	0	0	0	0	0	0	0	0	0	0	0.035	0	0	0	0	0	0	0	0	0
POMELO	Fruit	CHINA	ASIA	0	0	0	0	0	0	0	0	0	0	0	0	0	0	0	0	0	0	0	0	0.017	0	0	0	0	0	0	0	0	0	0	0	0	0	0.023	0	0	0	0	0	0	0	0	0
POMELO	Fruit	CHINA	ASIA	0	0	0	0	0	0	0	0	0	0	0	0.028	0	0	0	0	0	0	0	0	0.016	0	0	0	0	0	0	0	0	0	0	0	0	0	0	0	0	0	0	0	0	0	0	0
POMELO	Fruit	CHINA	ASIA	0.039	0	0	0	0	0	0	0	0	0	0	0.015	0	0	0	0	0	0	0	0	0.162	0	0	0	0	0	0	0	0	0	0	0	0	0	0	0	0	0	0	0	0	0	0	0
POMELO	Fruit	CHINA	ASIA	0.029	0	0	0	0	0	0	0	0	0	0	0.051	0	0	0	0	0	0	0	0	0	0	0	0	0	0	0	0	0	0	0	0	0	0	0	0	0	0	0	0	0	0	0	0
POMELO	Fruit	CHINA	ASIA	0	0	0	0	0	0	0	0	0	0	0	0.029	0	0	0	0	0	0	0	0	0	0	0	0	0	0	0	0	0	0	0	0	0	0	0	0	0	0	0	0	0	0	0	0
POMELO	Fruit	CHINA	ASIA	0.053	0	0	0	0	0	0	0	0	0	0	0.039	0	0	0	0	0	0	0	0	0.013	0	0	0	0	0	0	0	0	0	0	0	0	0	0	0	0	0	0	0	0	0	0	0
POMELO	Fruit	CHINA	ASIA	0.035	0	0	0	0	0	0	0	0	0	0	0.031	0	0	0	0	0	0	0	0	0.081	0	0	0	0	0	0	0	0	0	0	0	0	0	0	0	0	0	0	0	0	0	0	0
POMELO	Fruit	CHINA	ASIA	0	0	0	0	0	0	0	0	0	0	0	0	0	0	0	0	0	0	0	0	0	0	0	0	0	0	0	0	0	0	0	0	0	0	0.018	0	0	0	0	0	0	0	0	0
POMELO	Fruit	CHINA	ASIA	0.054	0	0	0	0	0	0	0	0	0	0	0.029	0	0	0	0	0	0	0	0	0.067	0	0	0	0	0	0	0	0	0	0	0	0	0	0	0	0	0	0	0	0	0	0	0
POMELO	Fruit	CHINA	ASIA	0	0	0	0	0	0	0	0	0	0	0	0	0	0	0	0	0	0	0	0	0.049	0	0	0	0	0	0	0	0	0	0	0	0	0	0.043	0	0	0	0	0	0	0	0	0
POMELO	Fruit	CHINA	ASIA	0.013	0	0	0	0	0	0	0.019	0	0	0	0	0	0	0	0	0	0	0	0	0	0	0	0	0	0	0	0	0	0	0	0	0	0	0.038	0	0	0	0	0	0	0	0	0
POMELO	Fruit	CHINA	ASIA	0	0.014	0	0	0	0	0	0	0	0	0	0.016	0	0	0	0	0	0	0	0	0.046	0	0	0	0	0	0	0	0	0	0	0	0	0	0	0	0	0	0	0	0	0	0	0
POMELO	Fruit	CHINA	ASIA	0	0	0	0	0	0	0	0	0	0	0	0	0	0	0	0	0	0	0	0	0.03	0	0	0	0	0	0	0	0	0	0	0	0	0	0	0	0	0	0	0	0	0	0	0
POMELO	Fruit	CHINA	ASIA	0	0	0	0	0	0	0	0	0	0	0	0	0	0	0	0	0	0	0	0	0.014	0.043	0	0	0	0	0	0	0	0	0	0	0	0	0	0	0	0	0	0	0	0	0	0
POMELO	Fruit	CHINA	ASIA	0.06	0	0	0	0	0	0	0	0	0	0	0.039	0	0	0	0	0	0	0	0	0	0	0	0	0	0	0	0	0	0	0	0	0	0	0	0	0.137	0	0	0	0	0	0	0
ORANGES	Fruit	SOUTH AFRICA	AFRICA	0	0	0	0	0	0	0	0	0	0	0	0	0	0	0	0	0	0	0	0	2.121	0	0	0	0	0	0	0	0	0	0	0	0	0	0	0	0	0	0	0	0	0	0	0
ORANGES	Fruit	SOUTH AFRICA	AFRICA	0	0	0	0	0	0	0	0	0	0	0	0	0	0	0	0	0	0	0	0	0.778	0	0	0	0	0	0	0	0	0	0	0	0	0	0	0	0	0	0	0	0	0	0	0
ORANGES	Fruit	SOUTH AFRICA	AFRICA	0	0	0	0	0	0	0	0	0	0	0	0	0	0	0	0	0	0	0	0	1.23	0	0	0	0	0	0	0	0	0	0	0	0	0	0	0	0	0	0	0	0	0	0	0
ORANGES	Fruit	SOUTH AFRICA	AFRICA	0	0	0	0	0	0	0	0	0	0	0	0	0	0	0	0	0	0	0	0	1.527	0	0	0	0	0	0	0	0	0	0	0	0	0	0	0	0	0	0	0	0	0	0	0
ORANGES	Fruit	SOUTH AFRICA	AFRICA	0	0	0	0	0	0	0	0	0	0	0	0	0	0	0	0	0	0	0	0	1.791	0	0	0	0	0	0	0	0	0	0	0	0	0	0	0	0	0	0	0	0	0	0	0
ORANGES	Fruit	SOUTH AFRICA	AFRICA	0	0	0	0	0	0	0	0	0	0	0	0	0	0	0	0	0	0	0	0	1.113	0	0	0	0	0	0	0	0	0	0	0	0	0	0	2.113	0	0.012	0	0	0	0	0	0
ORANGES	Fruit	SOUTH AFRICA	AFRICA	0	0	0	0	0	0.091	0	0	0	0	0	0	0	0	0	0	0	0	0	0	0.774	0	0	0	0	0	0	0	0	0	0	0	0	0	0	0	0	0	0	0	0	0	0	0
ORANGES	Fruit	SOUTH AFRICA	AFRICA	0	0	0	0	0	0	0	0	0	0	0	0	0	0	0	0	0	0	0	0	1.455	0	0	0	0	0	0	0	0	0	0	0	0	0	0	0	0	0	0	0	0	0	0	0
ORANGES	Fruit	SOUTH AFRICA	AFRICA	0	0	0	0	0	0	0	0	0	0	0	0	0	0	0	0	0	0	0	0	0.916	0	0	0	0	0	0	0	0	0	0	0	0	0	0	0	0	0	0	0	0	0	0	0
ORANGES	Fruit	SOUTH AFRICA	AFRICA	0	0	0	0	0	0	0	0	0	0	0	0	0	0	0	0	0	0	0	0	0.197	0	0	0	0	0	0	0	0	0	0	0	0	0	0	0	0	0	0	0	0	0	0	0
ORANGES	Fruit	SOUTH AFRICA	AFRICA	0	0	0	0	0	0	0	0	0	0	0	0	0	0	0	0	0	0	0	0	1.252	0.016	0	0	0	0	0	0	0	0	0	0	0	0	0	0	0	0	0	0	0	0	0	0
ORANGES	Fruit	SOUTH AFRICA	AFRICA	0	0	0	0	0	0	0	0	0	0	0	0	0	0	0	0	0	0	0	0	1.075	0	0	0	0	0	0	0	0	0	0	0	0	0	0	0	0	0	0	0	0	0	0	0
ORANGES	Fruit	SOUTH AFRICA	AFRICA	0	0	0	0	0	0	0	0	0	0	0	0	0	0	0	0	0	0	0	0	1.062	0.334	0	0	0	0	0	0	0	0	0	0	0	0	0	0	0	0	0	0	0	0	0	0
ORANGES	Fruit	SOUTH AFRICA	AFRICA	0	0	0	0	0	0	0	0	0	0	0	0	0	0	0	0	0	0	0	0	1.02	0.024	0	0	0	0	0	0	0	0	0	0	0	0	0	0	0	0	0	0	0	0	0	0
ORANGES	Fruit	SOUTH AFRICA	AFRICA	0	0	0	0	0	0	0	0	0	0	0	0	0	0	0	0	0	0	0	0.017	1.516	0	0	0	0	0	0	0	0	0	0	0	0	0	0	0	0.048	0	0	0	0	0	0	0
GRAPE	Fruit	SOUTH AFRICA	AFRICA	0	0	0	0	0	0.08	0	0	0	0.105	0	0	0	0	0	0	0	0	0	0	0	0	0	0	0	0	0	0	0	0	0	0	0	0	0	0	0	0	0	0	0	0	0.183	0
ORANGES	Fruit	ARGENTINA	SOUTH AMERICA	0	0	0	0	0	0	0	0	0	0	0	0	0	0	0	0	0	0	0	0	1.307	0	0	0	0	0	0	0	0	0	0	0	0	0	0	0	0	0	0	0	0	0	0	0
ORANGES	Fruit	EGYPT	AFRICA	0	0	0	0	0	0	0	0	0	0	0	0	0	0	0	0	0	0	0	0	1.71	0	0	0	0	0	0	0	0	0	0	0	0	0	0	0	0	0	0	0	0	0	0	0
ORANGES	Fruit	EGYPT	AFRICA	0	0	0	0	0	0	0	0	0	0	0	0	0	0	0	0	0	0	0	0	0.884	0	0	0	0	0	0	0	0	0	0	0	0	0	0	0	0	0	0	0	0	0	0	0
ORANGES	Fruit	EGYPT	AFRICA	0	0	0	0	0	0	0	0	0	0	0	0	0	0	0	0	0	0	0	0	1.836	0	0	0	0	0	0	0	0	0	0	0	0	0	0	0.272	0.026	0	0	0	0	0	0	0
ORANGES	Fruit	EGYPT	AFRICA	0	0	0	0	0	0	0	0	0	0	0	0	0	0	0	0	0	0	0	0	1.767	0	0	0	0	0	0	0	0	0	0	0	0	0	0	0.899	0	0	0	0	0	0	0	0
ORANGES	Fruit	EGYPT	AFRICA	0	0	0	0	0	0	0	0	0	0	0	0	0	0	0	0	0	0	0	0	1.534	0	0	0	0	0	0	0	0	0	0	0	0	0	0	0.474	0.024	0	0	0	0	0	0	0
ORANGES	Fruit	EGYPT	AFRICA	0	0	0	0	0	0	0	0	0	0	0	0	0	0	0	0	0	0	0	0	2.069	0	0	0	0	0	0	0	0	0	0	0	0	0	0	0	0	0	0	0	0	0	0	0
ORANGES	Fruit	EGYPT	AFRICA	0	0	0	0	0	0	0	0	0	0	0	0	0	0	0	0	0	0	0	0	0.498	0	0	0	0	0	0	0	0	0	0	0	0	0	0	0.029	0	0	0	0	0	0	0	0
ORANGES	Fruit	EGYPT	AFRICA	0	0	0	0	0	0	0	0	0	0	0	0	0	0	0	0	0	0	0	0	1.891	0	0	0	0	0	0	0	0	0	0	0	0	0	0	1.376	0	0	0	0	0	0	0	0
ORANGES	Fruit	EGYPT	AFRICA	0	0	0	0	0	0	0	0	0	0	0	0	0	0	0	0	0	0	0	0	1.141	0	0	0	0	0	0	0	0	0	0	0	0	0	0	0	0	0	0	0	0	0	0	0
ORANGES	Fruit	EGYPT	AFRICA	0	0	0	0	0	0	0	0	0	0	0	0	0	0	0	0	0	0	0	0	0.728	0	0	0	0	0	0	0	0	0	0	0	0	0	0	0.479	0	0	0	0	0	0	0	0
ORANGES	Fruit	EGYPT	AFRICA	0	0	0	0	0	0	0	0	0	0	0	0	0	0	0	0	0	0	0	0	1.611	0	0	0	0	0	0	0	0	0	0	0	0	0	0	0	0	0	0	0	0	0	0	0
ORANGES	Fruit	EGYPT	AFRICA	0	0	0	0	0	0	0	0	0	0	0	0	0	0	0	0	0	0	0	0	1.005	0	0	0	0	0	0	0	0	0	0	0	0	0	0	0.119	0	0	0	0	0	0	0	0
ORANGES	Fruit	EGYPT	AFRICA	0	0	0	0	0	0	0	0	0	0	0	0	0.106	0	0	0	0	0	0	0	0.523	0	0	0	0	0	0	0	0	0.034	0	0	0	0	0	0	0	0	0	0	0	0	0	0
ORANGES	Fruit	EGYPT	AFRICA	0	0	0	0	0	0	0	0	0	0	0	0	0	0	0	0	0	0	0	0	2.477	0	0	0	0	0	0	0	0	0	0	0	0	0	0	0	0	0	0	0	0	0	0	0
ORANGES	Fruit	EGYPT	AFRICA	0	0	0	0	0	0	0	0	0	0	0	0	0	0	0	0	0	0	0	0	1.051	0	0	0	0	0	0	0	0	0	0	0	0	0	0	0	0.04	0	0	0	0	0	0	0
ORANGES	Fruit	EGYPT	AFRICA	0	0	0	0	0	0	0	0	0	0	0	0	0	0	0	0	0	0	0	0	1.15	0	0	0	0	0	0	0	0	0	0	0	0	0	0	0	0.032	0	0	0	0	0	0	0
ORANGES	Fruit	EGYPT	AFRICA	0	0	0	0	0	0	0	0	0	0	0	0	0	0	0	0	0	0	0	0	1.638	0	0	0	0	0	0	0	0	0	0	0	0	0	0	0	0	0	0	0	0	0	0	0
ORANGES	Fruit	EGYPT	AFRICA	0	0	0	0	0	0	0	0	0	0	0	0	0	0	0	0	0	0	0	0	0.918	0	0	0	0	0	0	0	0	0	0	0	0	0	0	0.031	0.027	0	0	0	0	0	0	0
ORANGES	Fruit	EGYPT	AFRICA	0	0	0	0	0	0	0	0	0	0	0	0	0	0	0	0	0	0	0	0	1.545	0	0	0	0	0	0	0	0	0	0	0	0	0	0	2.797	0	0	0	0	0	0	0	0
ORANGES	Fruit	EGYPT	AFRICA	0	0	0	0	0	0	0	0	0	0	0	0	0	0	0	0	0	0	0	0	2.248	0	0	0	0	0	0	0	0	0	0	0	0	0	0	0	0	0	0	0	0	0	0	0
ORANGES	Fruit	EGYPT	AFRICA	0	0	0	0	0	0	0	0	0	0	0	0	0	0	0	0	0	0	0	0	0.914	0	0	0	0	0	0	0	0	0	0	0	0	0	0	0	0	0	0	0	0	0	0	0
ORANGES	Fruit	EGYPT	AFRICA	0	0	0	0	0	0	0	0	0	0	0	0	0	0	0	0	0	0	0	0	1.102	0	0	0	0	0	0	0	0	0	0	0	0	0	0	2.99	0	0	0	0	0	0	0	0
ORANGES	Fruit	EGYPT	AFRICA	0	0	0	0	0	0	0	0	0	0	0	0	0	0	0	0	0	0	0	0	0.75	0	0	0	0	0	0	0	0	0	0	0	0	0	0	0	0	0	0	0	0	0	0	0
ORANGES	Fruit	EGYPT	AFRICA	0	0	0	0	0	0	0	0	0	0	0	0	0	0	0	0	0	0	0	0	1.193	0.013	0	0	0	0	0	0	0	0	0	0	0	0	0	0	0	0	0	0	0	0	0	0
ORANGES	Fruit	EGYPT	AFRICA	0	0	0	0	0	0	0	0	0	0	0	0	0	0	0	0	0	0	0	0	1.274	0	0	0	0	0	0	0	0	0	0	0	0	0	0	0	0	0	0	0	0	0	0	0
ORANGES	Fruit	EGYPT	AFRICA	0	0	0	0	0	0	0	0	0	0	0	0	0	0	0	0	0	0	0	0	1.824	0	0	0	0	0	0	0	0	0	0	0	0	0	0	3.011	0	0	0	0	0	0	0	0
ORANGES	Fruit	EGYPT	AFRICA	0	2.229	0	0	0	0	0	0	0	0	0	0	0	0	0	0	0	0	0	0	1.987	0	0	0	0	0	0	0	0	0	0	0	0	0	0	2.95	0.019	0	0	0	0	0	0	0
ORANGES	Fruit	EGYPT	AFRICA	0	0	0	0	0	0	0	0	0	0	0	0	0	0	0	0	0	0	0	0	1.198	0	0	0	0	0	0	0	0	0	0	0	0	0	0	0.025	0	0	0	0	0	0	0	0
ORANGES	Fruit	EGYPT	AFRICA	0	0	0	0	0	0	0	0	0	0	0	0	0	0	0	0	0	0	0	0	1.018	0	0	0	0	0	0	0	0	0	0	0	0	0	0.093	0	0	0	0	0	0	0	0	0
ORANGES	Fruit	EGYPT	AFRICA	0	0.883	0	0	0	0	0	0	0	0	0	0	0	0	0	0	0	0	0	0	0.066	0	0	0	0	0	0	0	0	0	0	0	0	0	0	0	0	0	0	0	0	0	0	0.026
ORANGES	Fruit	EGYPT	AFRICA	0	0	0	0	0	0	0	0	0	0	0	0	0	0	0	0	0	0	0	0	2.947	0	0	0	0	0	0	0	0	0	0	0	0	0	0	1.044	0	0	0	0	0	0	0	0.013
ORANGES	Fruit	EGYPT	AFRICA	0	0	0	0	0	0	0	0	0	0	0	0	0	0	0	0	0	0.052	0	0	1.569	0	0	0	0	0	0	0	0	0	0	0	0	0	0	0.03	0	0	0	0	0	0	0	0.035
ORANGES	Fruit	EGYPT	AFRICA	0	0	0	0	0	0	0	0	0	0	0	0	0	0	0	0	0	0	0	0	0.792	0	0	0	0	0	0	0	0	0	0	0	0	0	0.031	0	0	0	0	0	0	0	0	0
ORANGES	Fruit	EGYPT	AFRICA	0	0	0	0	0	0	0	0	0	0	0	0	0	0	0	0	0	0	0	0	1.611	0	0	0	0	0	0	0	0	0	0	0	0	0	0	0.737	0	0	0	0	0	0	0	0.092
ORANGES	Fruit	EGYPT	AFRICA	0	0	0	0	0	0	0	0	0	0	0	0	0	0	0	0	0	0	0	0	0.695	0	0	0	0	0	0	0	0	0	0	0	0	0	0	0.071	0	0.036	0	0	0	0	0	0
ORANGES	Fruit	EGYPT	AFRICA	0	0	0	0	0	0	0	0	0	0	0	0	0	0	0	0	0	0	0	0	2.07	0	0	0	0	0	0	0	0	0	0	0	0	0	0	0.564	0	0	0	0	0	0	0	0.016
ORANGES	Fruit	EGYPT	AFRICA	0	0	0	0	0	0	0	0	0	0	0	0	0	0	0	0	0	0	0	0	0	0	0	0	0	0	0	0	0	0	0	0	0	0	0.025	0	0	0	0	0	0	0	0	0
ORANGES	Fruit	EGYPT	AFRICA	0	0	0	0	0	0	0	0	0	0	0	0	0	0	0	0	0	0	0	0	0.777	0	0	0	0	0	0	0	0	0	0	0	0	0	0	0	0	0	0	0	0	0	0	0
ORANGES	Fruit	EGYPT	AFRICA	0	0	0	0	0	0	0	0	0	0	0	0	0	0	0	0	0	0	0	0	0.857	0	0	0	0	0	0	0	0	0	0	0	0	0	0	0.013	0	0	0	0	0	0	0	0
ORANGES	Fruit	EGYPT	AFRICA	0	0	0	0	0	0	0	0	0	0	0	0	0	0	0	0	0	0	0	0	0.09	0	0	0	0	0	0	0	0	0	0	0	0	0	0	0	0	0	0	0	0	0	0	0
ORANGES	Fruit	EGYPT	AFRICA	0	0	0	0	0	0	0	0	0	0	0	0	0	0	0	0	0	0	0	0	0.458	0	0	0	0	0	0	0	0	0	0	0	0	0	0	0	0	0	0	0	0	0	0	0
ORANGES	Fruit	EGYPT	AFRICA	0	0	0	0	0	0	0	0	0	0	0	0	0	0	0	0	0	0	0	0	0.707	0	0	0	0	0	0	0	0	0	0	0	0	0	0	0	0	0	0	0	0	0	0	0
ORANGES	Fruit	EGYPT	AFRICA	0	0	0	0	0	0	0	0	0	0	0	0	0	0	0	0	0	0	0	0	0.349	0	0	0	0	0	0	0	0	0	0	0	0	0	0	0	0	0	0	0	0	0	0	0
ORANGES	Fruit	EGYPT	AFRICA	0	0	0	0	0	0	0	0	0	0	0	0	0	0	0	0	0	0	0	0	1.652	0	0	0	0	0	0	0	0	0	0	0	0	0	0	0	0.014	0	0	0	0	0	0	0
ORANGES	Fruit	EGYPT	AFRICA	0	0	0	0	0	0	0	0	0	0	0	0	0	0	0	0	0	0	0	0	0.894	0	0	0	0	0	0	0	0	0	0	0	0	0	0	0.214	0.017	0	0	0	0	0	0	0
ORANGES	Fruit	EGYPT	AFRICA	0	0	0	0	0	0	0	0	0	0	0	0	0	0	0	0	0	0	0	0	0.218	0	0	0	0	0	0	0	0	0	0	0	0	0	0	0	0	0	0	0	0	0	0	0
ORANGES	Fruit	GREECE	EUROPE - EU	0	0	0	0	0	0.089	0	0	0	0	0	0	0	0	0	0	0	0	0	0	1.431	0	0	0	0	0	0	0	0	0	0	0	0	0	0	0	0.02	0	0	0	0	0	0	0
ORANGES	Fruit	GREECE	EUROPE - EU	0	0	0	0	0	0	0	0	0	0	0	0	0	0	0	0	0	0	0	0	0.401	0	0	0	0	0	0	0	0	0	0	0	0	0	0	0	0	0	0	0	0	0	0	0
ORANGES	Fruit	GREECE	EUROPE - EU	0	0	0	0	0	0	0	0	0	0	0	0	0	0	0	0	0	0.063	0	0	2.108	0	0	0	0	0	0	0	0	0	0	0	0	0	0	0.03	0	0	0	0	0	0	0	0.04
ORANGES	Fruit	GREECE	EUROPE - EU	0	0	0	0	0	0	0	0	0	0	0	0	0	0	0	0	0	0	0	0	0.338	0	0	0	0	0	0	0	0	0	0	0	0	0	0	0	0	0	0	0	0	0	0	0
ORANGES	Fruit	GREECE	EUROPE - EU	0	0	0	0	0	0	0	0	0	0	0	0	0	0	0	0	0	0	0	0	1.494	0	0	0	0	0	0	0	0.025	0	0	0	0	0	0.072	0	0	0	0	0	0	0	0	0
ORANGES	Fruit	GREECE	EUROPE - EU	0	0	0	0	0	0	0	0	0	0	0	0	0	0	0	0	0	0.017	0	0	1.845	0	0	0	0	0	0	0	0	0	0	0	0	0	0	0.154	0	0	0	0	0	0	0	0.037
ORANGES	Fruit	GREECE	EUROPE - EU	0	0	0	0	0	0	0	0	0	0	0	0	0	0	0	0	0	0	0	0	0.085	0	0	0	0	0	0	0	0	0	0	0	0	0	0	0.156	0	0	0	0	0	0	0	0
ORANGES	Fruit	GREECE	EUROPE - EU	0	0	0	0	0	0	0	0	0	0	0	0	0	0	0	0	0	0	0	0	0.788	0	0	0	0	0	0	0	0	0	0	0	0	0	0.021	0	0	0	0	0	0	0	0	0
ORANGES	Fruit	GREECE	EUROPE - EU	0	0.03	0	0	0	0	0	0	0	0	0	0	0	0	0	0	0	0	0	0	0.63	0	0	0	0	0.011	0	0	0	0	0	0	0	0	0	0	0.038	0	0	0	0	0	0	0
ORANGES	Fruit	GREECE	EUROPE - EU	0	0	0	0	0	0	0	0	0	0	0	0	0	0	0	0	0	0	0	0	0.728	0	0	0	0	0	0	0	0	0	0	0	0	0	0	0	0	0	0	0	0	0	0	0
ORANGES	Fruit	GREECE	EUROPE - EU	0	0	0	0	0	0	0	0	0	0	0	0	0	0	0	0	0	0	0	0	1.731	0	0	0	0	0	0	0	0	0	0	0	0	0	0	0	0	0	0	0	0	0	0	0
ORANGES	Fruit	GREECE	EUROPE - EU	0	0	0	0	0	0	0	0	0	0	0	0	0	0	0	0	0	0	0	0	0.242	0	0	0	0	0	0	0	0	0	0	0	0	0	0	0	0	0	0	0	0	0	0	0
ORANGES	Fruit	GREECE	EUROPE - EU	0.117	0	0	0	0	0	0	0	0	0	0	0	0	0	0	0	0	0	0	0	1.736	0	0	0	0	0	0	0	0	0	0	0	0	0	0	0.11	0.03	0	0	0	0	0	0	0
ORANGES	Fruit	GREECE	EUROPE - EU	0	0	0	0	0	0	0	0	0	0	0	0	0	0	0	0	0	0	0	0	0.251	0	0	0	0	0	0	0	0	0	0	0	0	0	0	0	0	0	0	0	0	0	0	0
ORANGES	Fruit	SPAIN	EUROPE - EU	0	0	0	0	0	0	0	0	0	0	0	0	0	0	0	0	0	0	0	0	0.666	0	0	0	0	0	0	0	0	0	0	0	0	0	0.034	0.015	0	0	0	0	0	0	0	0
ORANGES	Fruit	SPAIN	EUROPE - EU	0	0	0	0	0	0	0	0	0	0	0	0	0	0	0	0	0	0	0	0	1.998	0	0	0	0	0	0	0	0	0	0	0	0	0	0.018	0	0	0	0	0	0	0	0	0
ORANGES	Fruit	SPAIN	EUROPE - EU	0	0	0	0	0	0	0	0	0	0	0	0	0	0	0	0	0	0	0	0	0.679	0	0	0	0	0	0	0	0	0	0	0	0	0	0	0	0.022	0	0	0	0	0	0	0
ORANGES	Fruit	TURKEY	EUROPE - not EU	0	0	0	0	0	0	0	0	0	0	0	0	0	0	0	0	0	0	0	0	0.63	0	0	0	0	0	0	0	0	0	0	0	0	0	0	0.547	0	0	0	0	0	0	0	0
ORANGES	Fruit	TURKEY	EUROPE - not EU	0	0	0	0	0	0	0	0	0	0	0	0	0	0	0	0	0	0	0	0	0.73	0	0	0	0	0	0	0	0	0	0	0	0	0	0.049	0.626	0	0	0	0	0	0	0	0
ORANGES	Fruit	ZIMBABWE	AFRICA	0	0	0	0	0	0	0	0	0	0	0	0	0	0	0	0	0	0.03	0	0	0.938	0	0	0	0	0	0	0	0	0	0	0	0	0	0	0.064	0	0	0	0	0	0	0	0.035
ORANGES	Fruit	ZIMBABWE	AFRICA	0	0	0	0	0	0	0	0	0	0	0	0	0	0	0	0	0	0	0	0	0.284	0	0	0	0	0	0	0	0	0	0	0	0	0	0	1.097	0	0.138	0	0	0	0	0	0
LEEK	Vegetable	POLAND	EUROPE - EU	0	0.092	0	0	0	0	0	0	0	0	0	0.067	0	0	0	0	0	0	0	0	0	0	0	0	0	0	0	0	0	0	0	0	0	0	0	0	0	0	0	0	0	0	0	0
PLUM	Fruit	MOLDOVA	EUROPE - not EU	0.011	0	0	0	0	0	0	0	0	0	0	0	0	0	0	0	0	0	0	0	0	0	0	0	0	0	0	0	0	0	0	0	0	0	0	0.165	0	0	0	0	0	0	0	0
PLUM	Fruit	MOLDOVA	EUROPE - not EU	0	0	0	0	0	0	0	0	0	0	0	0	0	0	0	0	0	0	0	0	0	0	0	0	0	0	0	0	0	0	0	0	0	0	0	0.049	0	0	0	0	0	0	0	0
PLUM	Fruit	MOLDOVA	EUROPE - not EU	0	0	0	0	0	0	0	0	0	0	0	0.013	0	0	0	0	0	0	0	0	0	0	0	0	0	0	0	0	0	0	0	0	0	0	0	0.216	0	0	0	0	0.012	0	0	0
PLUM	Fruit	MOLDOVA	EUROPE - not EU	0	0	0	0	0	0	0	0	0	0	0	0	0	0	0	0	0	0	0	0	0	0	0	0	0	0	0	0	0	0	0	0	0	0	0	0.026	0	0	0	0	0	0	0	0
PLUM	Fruit	MOLDOVA	EUROPE - not EU	0	0	0.031	0	0	0	0	0	0	0	0	0	0	0	0	0	0	0	0	0	0	0	0	0	0	0	0	0	0	0	0	0	0	0	0	0	0	0	0	0	0	0	0	0
POMEGRANATE	Fruit	ISRAEL	ASIA	0.018	0	0.023	0	0	0	0	0	0	0	0	0	0	0	0	0	0	0	0	0	0	0	0	0	0	0	0	0	0	0	0	0	0	0	0	0	0	0	0	0	0	0	0	0
POMEGRANATE	Fruit	PERU	SOUTH AMERICA	0	0	0.036	0	0	0	0	0	0	0	0	0.031	0	0	0	0	0	0	0	0	0	0	0	0	0	0	0	0	0	0	0	0	0	0	0.018	0	0.022	0	0	0	0	0	0	0
POMEGRANATE	Fruit	PERU	SOUTH AMERICA	0.19	0	0	0	0	0	0	0	0	0	0	0.018	0	0	0	0	0	0	0	0	0	0	0	0	0	0	0	0	0	0	0	0	0	0	0	0	0.017	0	0	0	0	0	0	0
POMEGRANATE	Fruit	PERU	SOUTH AMERICA	0	0	0.019	0	0	0	0	0	0	0	0	0	0	0	0	0	0	0	0	0	0	0	0	0	0	0	0	0	0	0	0	0	0	0	0.015	0	0.047	0	0	0	0	0	0	0
POMEGRANATE	Fruit	PERU	SOUTH AMERICA	0.063	0	0	0	0	0	0	0	0	0	0	0	0	0	0	0	0	0	0	0	0	0	0	0	0	0	0	0	0	0	0	0	0	0	0	0	0	0	0	0	0	0	0	0
POMEGRANATE	Fruit	TURKEY	EUROPE - not EU	0	0	0	0	0	0	0	0	0	0	0	0.012	0	0	0	0	0	0	0	0	0	0	0	0	0	0	0	0	0	0	0	0	0	0	0	0	0	0	0	0	0	0	0	0
POMEGRANATE	Fruit	TURKEY	EUROPE - not EU	0.209	0	0	0	0	0.154	0	0	0	0	0	0	0	0	0	0	0	0	0	0	0	0	0	0	0	0	0	0	0	0	0	0	0	0	0	0	0	0	0	0	0	0	0	0
POMEGRANATE	Fruit	TURKEY	EUROPE - not EU	0	0	0	0	0	0	0	0	0	0	0	0	0.023	0	0	0	0	0	0	0	0	0	0	0	0	0	0	0	0	0.043	0	0	0	0	0	0	0	0	0	0	0	0	0	0
POMEGRANATE	Fruit	TURKEY	EUROPE - not EU	0	0	0	0	0	0	0	0	0	0	0	0	0	0	0	0	0	0	0	0	0	0.03	0	0	0	0	0	0	0	0	0	0	0	0	0	0	0	0	0	0	0	0	0	0
POMEGRANATE	Fruit	TURKEY	EUROPE - not EU	0	0	0.028	0	0	0.029	0	0	0	0	0	0	0	0.082	0	0	0	0	0	0	0	0	0	0	0	0	0	0	0	0	0	0	0	0	0.019	0.012	0.045	0	0	0	0	0	0	0
POMEGRANATE	Fruit	TURKEY	EUROPE - not EU	0	0	0.013	0	0	0	0	0	0	0	0	0	0	0	0	0	0	0	0	0	0	0	0	0	0	0	0	0	0	0	0	0	0	0	0	0	0	0	0	0	0	0	0	0
TOMATO	Vegetable	ALBANIA	EUROPE - not EU	0.014	0	0	0	0	0	0	0	0	0	0	0	0	0	0	0.018	0	0	0	0	0	0	0	0	0	0	0	0	0.039	0	0	0	0	0	0	0.046	0	0	0	0	0	0	0	0
TOMATO	Vegetable	EGYPT	AFRICA	0	0	0	0	0	0	0	0	0	0.1	0	0	0	0	0	0	0	0	0	0	0	0	0	0	0	0	0	0	0	0	0	0	0	0	0	0.071	0	0	0	0	0	0	0	0
TOMATO	Vegetable	SPAIN	EUROPE - EU	0	0	0	0	0	0	0	0	0	0	0	0	0	0	0	0	0	0	0	0	0	0	0.018	0	0	0	0	0	0	0	0	0	0	0	0	0	0	0	0	0	0	0	0	0
TOMATO	Vegetable	TUNISIA	AFRICA	0.055	0	0	0	0	0	0	0	0	0	0	0	0	0	0	0	0	0	0	0	0	0	0	0	0	0	0	0	0.036	0	0	0	0	0	0	0	0	0	0	0	0	0	0	0
TOMATO	Vegetable	TURKEY	EUROPE - not EU	0	0	0	0	0	0	0	0	0	0	0	0	0	0	0	0	0	0	0	0	0	0	0.032	0	0	0	0	0	0	0	0	0	0	0	0	0	0	0	0	0	0	0	0	0
TOMATO	Vegetable	TURKEY	EUROPE - not EU	0.046	0	0	0	0	0	0	0	0	0	0	0	0	0	0	0	0	0	0	0	0	0	0	0	0	0	0	0	0	0	0	0	0	0	0	0	0	0	0	0	0	0	0	0
TOMATO	Vegetable	TURKEY	EUROPE - not EU	0.041	0.094	0	0	0	0	0	0	0	0	0	0.101	0	0	0	0	0	0	0	0	0	0	0	0	0	0	0	0	0	0	0	0	0	0	0	0	0	0	0	0	0	0	0	0
TOMATO	Vegetable	TURKEY	EUROPE - not EU	0.013	0	0	0	0	0	0	0	0	0	0	0	0	0	0	0	0	0	0	0	0	0	0	0	0	0	0	0	0	0	0	0	0	0	0	0	0	0	0	0	0	0	0	0
TOMATO	Vegetable	TURKEY	EUROPE - not EU	0	0	0	0	0	0	0	0	0	0	0	0.693	0	0	0	0	0	0	0	0	0	0	0	0	0	0	0	0.072	0	0	0	0	0	0	0	0.182	0	0	0	0	0	0	0	0
TOMATO	Vegetable	TURKEY	EUROPE - not EU	0	0.029	0	0	0	0	0	0	0	0	0	0	0	0	0	0	0	0	0	0	0	0	0	0	0	0	0	0	0	0	0	0	0	0	0	0	0	0	0	0	0	0	0	0
TOMATO	Vegetable	TURKEY	EUROPE - not EU	0	0	0	0	0	0	0	0	0	0	0	0	0	0.054	0	0	0	0	0	0	0	0	0	0	0	0	0	0	0.45	0	0	0	0	0	0	0	0	0	0	0	0	0	0	0
TOMATO	Vegetable	TURKEY	EUROPE - not EU	0.042	0	0	0	0	0	0	0	0	0	0	0	0	0	0	0	0	0	0	0	0	0	0	0	0	0	0	0	0	0	0	0	0	0	0	0	0.077	0	0	0	0	0	0	0
TOMATO	Vegetable	TURKEY	EUROPE - not EU	0.044	0	0	0	0	0	0	0	0	0	0	0	0	0	0	0	0	0	0	0	0	0	0	0	0	0	0	0	0	0	0	0	0	0	0	0	0	0	0	0	0	0	0	0
TOMATO	Vegetable	TURKEY	EUROPE - not EU	0	0	0.17	0	0	0	0	0	0	0	0	0	0	0	0	0	0	0	0	0.015	0	0	0	0	0	0	0	0	0	0	0	0	0	0	0.068	0	0	0	0	0	0	0	0	0
TOMATO	Vegetable	TURKEY	EUROPE - not EU	0.076	0	0.018	0	0	0	0	0	0	0	0	0	0	0	0	0.028	0	0	0	0	0	0	0	0	0	0	0	0	0	0	0	0	0	0	0	0	0	0	0	0	0	0	0	0
TOMATO	Vegetable	TURKEY	EUROPE - not EU	0.029	0	0	0	0	0	0	0	0	0	0	0	0	0	0	0	0	0	0	0	0	0	0.017	0	0	0	0	0	0	0	0	0	0	0	0	0	0	0	0	0	0	0	0	0
TOMATO	Vegetable	TURKEY	EUROPE - not EU	0	0.015	0	0	0	0	0	0	0	0	0	0	0	0	0	0	0	0	0	0	0	0	0	0	0	0	0	0	0	0	0	0	0	0	0	0.11	0	0	0	0	0	0	0	0
LETTUCE	Vegetable	SERBIA	EUROPE - not EU	0	0	0.235	0	0	0	0	0	0	0.164	0	0	0	0	0	0	0	0	0	0	0	0	0	0	0	0	0	0	0	0	0	0	0	0	0.052	0	0	0	0	0	0	0	0	0
PUMPKIN	Vegetable	SOUTH AFRICA	AFRICA	0	0.016	0	0	0	0	0	0	0	0	0	0	0	0	0	0	0	0	0	0	0	0	0	0	0	0	0	0	0	0	0	0	0	0	0	0	0	0	0	0	0	0	0	0
GRAPE	Fruit	CHILE	SOUTH AMERICA	0	0	0	0	0	0	0	0	0	0.367	0	0	0	0	0	0	0	0	0	0	0	0	0	0	0	0	0	0	0	0	0	0	0	0	0	0.284	0	0	0	0	0	0	0	0
GRAPE	Fruit	EGYPT	AFRICA	0	0	0	0	0	0	0	0	0	0	0	0	0	0	0	0	0	0	0	0	0	0.012	0	0	0	0	0	0	0	0	0	0	0	0	0.011	0	0	0	0	0	0	0	0	0
GRAPE	Fruit	INDIA	ASIA	0	0.082	0	0	0	0.051	0	0	0	0.021	0	0	0	0	0	0	0	0	0	0	0	0	0	0	0	0	0	0	0	0	0	0	0	0	0	0	0	0	0	0	0	0	0.193	0
GRAPE	Fruit	INDIA	ASIA	0	0	0.212	0	0	0	0	0	0	0.144	0	0	0	0	0	0	0	0	0	0	0	0	0	0	0	0	0	0	0	0	0	0	0	0	0	0	0	0	0	0	0	0	0	0
GRAPE	Fruit	INDIA	ASIA	0	0	0	0	0	0	0	0	0	0	0	0	0	0	0	0.016	0	0	0	0	0	0	0	0	0	0	0	0	0	0	0	0	0	0	0	0	0	0	0	0	0	0	0	0
GRAPE	Fruit	INDIA	ASIA	0	0	2.235	0	0	0	0	0	0.017	0.317	0	0	0	0.028	0	0	0	0	0	0	0	0	0	0	0	0	0	0	0	0	0	0	0	0	0	0.518	0	0	0	0	0	0	0	0
GRAPE	Fruit	INDIA	ASIA	0	0	0	0	0	0	0	0	0	0	0	0	0	0	0	0	0	0	0	0	0	0	0	0	0	0	0	0.564	0	0	0	0	0	0	0	0	0	0	0	0	0	0	0	0
GRAPE	Fruit	INDIA	ASIA	0	0	0.139	0	0	0	0	0	0	0.108	0	0	0	0	0	0	0	0	0	0	0	0	0	0	0	0	0	0	0	0	0	0	0	0	0	0	0	0	0	0	0	0	0	0
GRAPE	Fruit	INDIA	ASIA	0	0.013	0	0	0	0	0	0	0	0.124	0	0	0	0	0	0	0	0	0	0	0	0	0	0	0	0	0	0	0	0	0	0	0	0	0	0	0	0	0	0	0	0	0	0
GRAPE	Fruit	MOLDOVA	EUROPE - not EU	0	0	1.784	0	0	0	0	0	0	1.481	0	0	0	0.253	0	0	0	0	0	0	0	0	0	0	0	0	0	0.012	0	0	0	0	0	0	0	0.431	0	0	0	0	0	0	0	0
GRAPE	Fruit	MOLDOVA	EUROPE - not EU	0	0	0.67	0	0	0	0	0	0	0.468	0	0	0	0	0	0	0	0	0	0	0	0	0	0	0	0	0	0	0	0	0	0	0	0	0	0	0	0	0	0	0	0	0	0
GRAPE	Fruit	MOLDOVA	EUROPE - not EU	0.885	0	0	0	0	0	0	0	0	1.077	0	0	0	0.144	0	0	0	0	0	0.06	0	0	0.034	0	0	0	0	0	0.068	0	0	0	0	0	0	0.939	0	0	0	0	0	0	0	0
GRAPE	Fruit	MOLDOVA	EUROPE - not EU	0	0	0.015	0	0	0.056	0	0	0	0	0	0	0	0.011	0	0	0	0	0	0	0	0	0	0	0	0	0	0	0	0	0	0	0	0	0	0.033	0	0	0	0	0	0	0.031	0.022
GRAPE	Fruit	MOLDOVA	EUROPE - not EU	0	0	0	0	0	0	0	0	0	0.144	0	0	0	0.067	0	0	0	0	0	0	0	0	0	0	0	0	0	0	0	0	0	0	0	0	0	0.022	0	0	0	0	0	0	0	0
GRAPE	Fruit	MOLDOVA	EUROPE - not EU	0	0	0	0	0	0	0	0	0	0	0	0	0	0	0	0.114	0	0	0	0	0	0	0	0	0	0	0.057	0	0	0	0.025	0	0	0	0	0	0	0	0	0	0	0.025	0	0
GRAPE	Fruit	MOLDOVA	EUROPE - not EU	0	0	0	0	0	0	0	0	0	0	0	0	0	0	0	0.157	0	0	0	0	0	0	0.048	0	0	0	0	0	0	0	0.015	0	0	0	0	0	0	0	0	0	0	0	0	0
GRAPE	Fruit	MOLDOVA	EUROPE - not EU	0	0	0	0	0	0	0	0	0	0.048	0	0	0	0	0	0	0	0	0	0	0	0	0	0	0	0	0	0	0	0	0	0	0	0	0	0	0	0	0	0	0	0	0	0
GRAPE	Fruit	MOLDOVA	EUROPE - not EU	0	0	0.274	0	0	0	0	0	0	0.212	0	0	0	0	0	0	0	0	0	0	0	0	0	0	0	0	0	0	0.052	0	0.028	0	0	0	0	0.919	0	0	0	0	0	0	0	0.068
GRAPE	Fruit	MOLDOVA	EUROPE - not EU	0	0	0	0	0	0	0	0	0	0.133	0	0	0	0	0	0.018	0	0	0	0	0	0	0	0	0	0	0	0	0	0	0	0	0	0	0	0	0	0	0	0	0	0	0	0
GRAPE	Fruit	MOLDOVA	EUROPE - not EU	0.744	0	0	0	0	0	0	0	0	0.277	0	0	0	0.178	0	0	0	0	0	0	0	0	0	0	0	0	0	0	0	0	0	0	0	0	0	0.737	0	0	0	0	0	0	0	0.063
GRAPE	Fruit	MOLDOVA	EUROPE - not EU	0	0	0	0	0	0	0	0	0	0	0	0	0	0.027	0	0	0	0	0	0	0	0	0	0	0	0	0	0	0	0	0	0	0	0	0	0	0	0	0	0	0	0	0	0
GRAPE	Fruit	MOLDOVA	EUROPE - not EU	0	0	0	0	0	0	0	0	0	0	0	0	0	0	0	0	0	0	0	0	0	0	0	0	0	0	0.015	0	0	0	0	0	0	0	0	0	0	0	0	0	0	0	0	0
GRAPE	Fruit	MOLDOVA	EUROPE - not EU	0.721	0.309	0	0	0	0	0	0	0	0.035	0	0	0	0	0	0	0	0	0	0	0	0	0	0	0	0	0	0	0	0	0.062	0	0	0	0	0.906	0	0	0	0	0	0	0	0
GRAPE	Fruit	MOLDOVA	EUROPE - not EU	1.198	0.193	0	0	0	0	0	0	0	0.63	0	0.34	0	0	0	0	0	0	0	0	0	0	0	0	0	0	0.054	0	0	0	0.085	0	0	0	0	1.204	0.321	0	0	0	0	0	0	0.173
GRAPE	Fruit	ROMANIA	EUROPE - EU	0	0	0	0	0	0	0	0	0	0	0	0	0	0.016	0	0.223	0	0	0	0	0	0	0	0	0	0	0	0	0	0	0	0	0	0	0	0.061	0	0	0	0	0	0	0	0.049
GRAPE	Fruit	TURKEY	EUROPE - not EU	0	0	0	0	0	0.066	0	0	0	0	0	0	0	0	0	0	0	0	0	0	0	0	0	0	0	0	0	0	0	0	0	0	0	0	0	0.112	0	0	0	0	0	0	0.113	0
GRAPE	Fruit	TURKEY	EUROPE - not EU	0	0	0.1	0	0	0	0	0	0	0.277	0	0	0	0.039	0	0	0	0	0	0	0	0	0	0	0	0	0	0	0	0	0	0	0	0	0	0	0	0	0	0	0	0	0	0
GRAPE	Fruit	TURKEY	EUROPE - not EU	0	0	0	0	0	0	0	0	0	0	0	0	0	0	0	0	0	0	0.023	0	0	0	0	0	0	0	0	0	0	0	0	0	0	0	0	0	0	0	0	0	0	0	0	0
GRAPE	Fruit	TURKEY	EUROPE - not EU	0	0	0	0	0	0	0	0	0	0	0	0	0	0.016	0	0	0	0	0	0	0	0	0	0	0	0	0	0	0	0	0	0	0	0	0	0.229	0	0	0	0	0	0	0	0
GRAPE	Fruit	TURKEY	EUROPE - not EU	0	0	0	0	0	0	0	0.012	0	0	0	0.02	0	0	0	0	0	0	0	0	0	0	0	0	0	0	0	0	0	0	0	0	0	0	0	0	0	0	0	0	0	0	0	0
GRAPE	Fruit	TURKEY	EUROPE - not EU	0	0	0	0	0	0	0	0	0	0	0	0	0	0	0	0	0	0	0	0	0	0	0	0	0	0	0	0	0	0	0	0	0	0	0	0.033	0	0	0	0	0	0	0	0
GRAPE	Fruit	TURKEY	EUROPE - not EU	0	0	0.247	0	0	0	0	0	0	0.132	0	0	0	0.025	0	0	0	0	0	0	0	0	0	0	0	0	0	0	0	0	0	0	0	0	0	0.247	0	0	0	0	0	0	0	0.019
GRAPE	Fruit	TURKEY	EUROPE - not EU	0	0	0.875	0	0	0	0	0	0	0.042	0	0	0	0	0	0	0	0	0	0	0	0	0	0	0	0	0	0	0.163	0	0	0	0	0	0	0.06	0	0	0	0	0	0	0	0
GRAPE	Fruit	TURKEY	EUROPE - not EU	0	0	0.15	0	0	0	0	0	0	0.06	0	0	0	0	0	0	0	0	0	0	0	0	0	0	0	0	0	0	0	0	0	0	0	0	0	0	0	0	0	0	0	0	0	0
GRAPE	Fruit	TURKEY	EUROPE - not EU	0	0	0	0	0	0	0	0	0	0	0	0.018	0	0	0	0	0	0	0	0	0	0	0	0	0	0	0	0	0	0	0	0	0	0	0	0	0	0	0	0	0	0	0	0
GRAPE	Fruit	TURKEY	EUROPE - not EU	0	0	0.017	0	0	0	0	0	0	0	0	0	0	0	0	0	0	0	0	0	0	0	0	0	0	0	0	0	0	0	0	0	0	0	0	0	0	0	0	0	0	0	0	0
GRAPE	Fruit	TURKEY	EUROPE - not EU	1.394	0	0	0	0	0	0	0	0	0.292	0	0	0	0	0	0	0	0	0	0	0	0	0	0	0	0	0	0	0	0	0	0	0	0	0	0.073	0	0	0	0	0	0	0	0.031
GRAPE	Fruit	TURKEY	EUROPE - not EU	0.327	0	4.231	0	0	0	0	0	0	0.552	0	0	0	0	0	0	0	0	0	0	0	0	0	0	0	0	0	0	0	0	0.088	0	0	0	0	3.051	0	0	0	0	0	0	0	0.038
GRAPE	Fruit	TURKEY	EUROPE - not EU	0.985	0	0.241	0	0	0	0	0	0	0.622	0	0	0	0.101	0	0	0	0	0	0.023	0	0	0	0	0	0	0	0	0.148	0	0	0	0	0	0	1.254	0	0	0	0	0	0	0	0.078
GRAPE	Fruit	TURKEY	EUROPE - not EU	0.922	0	0.91	0	0	0	0	0	0	0	0	0	0	0.034	0	0	0	0	0	0	0	0	0	0	0	0	0	0	0	0	0	0	0	0	0	0	0	0	0	0	0	0	0	0
CELERY	Vegetable	NETHERLANDS	EUROPE - EU	0	0.03	0	0	0	0	0	0	0	0	0	0.083	0	0	0	0	0	0	0	0	0	0	0	0	0	0	0	0	0	0	0	0	0	0	0	0	0	0	0	0	0	0	0	0
TOMATO	Vegetable	SPAIN	EUROPE - EU	0.075	0	0.419	0	0	0	0	0	0	0	0	0	0	0	0	0	0	0	0	0	0	0	0.087	0	0	0	0	0	0	0	0	0	0	0	0.063	0	0	0	0	0	0	0	0	0
TOMATO	Vegetable	TURKEY	EUROPE - not EU	0.012	0	0	0	0	0	0	0	0	0	0	0	0	0	0	0	0	0	0	0	0	0	0	0	0	0	0	0	0	0	0	0	0	0	0	0	0	0	0	0	0	0	0	0
TOMATO	Vegetable	TURKEY	EUROPE - not EU	0	0.014	0	0	0	0	0	0	0	0	0	0	0	0	0	0	0	0	0	0	0	0	0	0	0	0	0	0	0	0	0	0	0	0	0	0	0	0	0	0	0	0	0	0
TOMATO	Vegetable	TURKEY	EUROPE - not EU	0	0	0	0	0	0	0.052	0	0	0	0	0	0	0	0	0	0	0	0	0	0	0	0	0	0	0	0	0.011	0	0	0	0	0	0	0	0	0	0	0	0	0	0	0.016	0
TOMATO	Vegetable	TURKEY	EUROPE - not EU	0.012	0	0	0	0	0	0	0	0	0	0	0	0	0	0	0	0	0	0	0	0	0	0	0	0	0	0	0	0	0	0	0	0	0	0	0	0	0	0	0	0	0	0	0
TOMATO	Vegetable	TURKEY	EUROPE - not EU	0.02	0	0	0	0	0	0	0	0	0	0	0	0	0	0	0	0	0	0	0	0	0	0	0	0	0	0	0	0	0	0	0	0	0	0	0	0	0	0	0	0	0	0	0
TOMATO	Vegetable	TURKEY	EUROPE - not EU	0.064	0.128	0	0	0	0	0	0	0	0	0	0	0	0	0	0	0	0	0.044	0	0	0	0	0	0	0	0	0	0.116	0	0	0	0	0	0	0	0	0	0	0	0	0	0	0
TOMATO	Vegetable	TURKEY	EUROPE - not EU	0.028	0	0	0	0	0	0	0	0	0	0	0	0	0	0	0	0	0	0	0	0	0	0	0	0	0	0	0	0	0	0	0	0	0	0	0	0	0	0	0	0	0	0	0
TOMATO	Vegetable	TURKEY	EUROPE - not EU	0.027	0	0	0	0.015	0	0	0	0	0	0	0	0	0	0	0	0	0	0	0	0	0	0.015	0	0	0	0	0	0	0	0	0	0	0	0	0	0	0	0	0	0	0	0	0
TOMATO	Vegetable	TURKEY	EUROPE - not EU	0.033	0	0	0	0	0	0	0	0	0	0	0	0	0	0	0	0	0	0	0	0	0	0.033	0	0	0	0	0	0.051	0	0	0	0	0	0	0	0	0	0	0	0	0	0	0
TOMATO	Vegetable	TURKEY	EUROPE - not EU	0.029	0	0	0	0	0	0	0	0	0	0	0	0	0	0	0	0	0	0	0	0	0	0.024	0	0	0	0	0	0	0	0	0	0	0	0	0	0	0	0	0	0	0	0	0
TOMATO	Vegetable	TURKEY	EUROPE - not EU	0.03	0	0	0	0	0	0	0	0	0	0	0	0	0	0	0	0	0	0	0	0	0	0	0	0	0	0	0	0	0	0	0	0	0	0	0	0	0	0	0	0	0	0	0
GARLIC	Vegetable	EGYPT	AFRICA	0	0	0	0	0	0	0.022	0	0	0	0	0	0	0	0	0	0	0	0	0	0	0	0	0	0	0	0	0	0	0	0	0	0	0	0	0	0	0	0	0	0	0	0	0
CABBAGE	Vegetable	NETHERLANDS	EUROPE - EU	0	0.039	0	0	0	0	0	0	0	0	0	0.012	0	0	0	0	0	0	0	0	0	0	0	0	0	0	0.013	0	0	0	0	0	0	0	0	0	0	0	0	0	0	0	0	0
EGGPLANT	Vegetable	ROMANIA	EUROPE - EU	0.033	0	0	0	0	0	0	0	0	0	0	0	0	0	0	0	0	0	0	0	0	0	0	0	0	0	0	0	0	0	0	0	0	0	0	0	0	0	0	0	0	0	0	0
EGGPLANT	Vegetable	TURKEY	EUROPE - not EU	0.013	0	0	0	0	0	0	0	0	0	0	0	0	0	0	0	0	0	0	0	0	0	0	0	0	0	0	0	0	0	0	0	0	0	0	0	0	0	0	0	0	0	0	0
SOUR CHERRIES	Fruit	SERBIA	EUROPE - not EU	0.03	0	0	0	0	0	0	0	0	0	0	0	0	0	0	0	0	0	0	0	0	0	0	0	0	0	0	0	0	0	0.046	0	0	0	0	0	0	0	0	0	0	0	0	0
